# Supplementary material for: A blue-shifted anion channelrhodopsin from the Colpodellida alga Vitrella brassicaformis
Source: Sci Rep. 2023 Apr 28;13:6974. doi: 10.1038/s41598-023-34125-8 (PMC10147648; doi:10.1038/s41598-023-34125-8)
Supplement: Supplementary file 2 — Supplementary Information 2. [file 41598_2023_34125_MOESM2_ESM.xlsx]

## Sheet: Fig 1B
Wavelength (nm)	GtACR2	VbACR2
350	0.202941	1.48854
350.5	0.202941	1.46863
351	0.206612	1.44785
351.5	0.205388	1.42808
352	0.204165	1.4076
352.5	0.204165	1.38743
353	0.206612	1.36705
353.5	0.208447	1.34721
354	0.213341	1.32826
354.5	0.215176	1.30868
355	0.213341	1.28932
355.5	0.212117	1.2702
356	0.216399	1.25101
356.5	0.213952	1.23204
357	0.212117	1.21403
357.5	0.215176	1.19728
358	0.215787	1.1816
358.5	0.221293	1.16576
359	0.221905	1.14985
359.5	0.221905	1.13424
360	0.223128	1.11932
360.5	0.228633	1.10628
361	0.226798	1.0934
361.5	0.228633	1.08071
362	0.228022	1.06818
362.5	0.232304	1.0564
363	0.23108	1.04545
363.5	0.232915	1.03396
364	0.235362	1.02309
364.5	0.242091	1.01158
365	0.237809	0.999753
365.5	0.235974	0.988469
366	0.242703	0.976838
366.5	0.247596	0.966407
367	0.243314	0.955955
367.5	0.245761	0.945618
368	0.24882	0.9342
368.5	0.253102	0.922473
369	0.256772	0.909782
369.5	0.256772	0.897871
370	0.259219	0.885627
370.5	0.264113	0.875299
371	0.272676	0.86383
371.5	0.274512	0.8527
372	0.274512	0.840614
372.5	0.278794	0.829189
373	0.281852	0.819246
373.5	0.286746	0.810671
374	0.290416	0.803113
374.5	0.292251	0.794232
375	0.29531	0.785236
375.5	0.303262	0.775307
376	0.306932	0.766846
376.5	0.312438	0.760143
377	0.315496	0.75463
377.5	0.321613	0.749651
378	0.326507	0.743715
378.5	0.329566	0.73796
379	0.336294	0.732847
379.5	0.338741	0.729033
380	0.342411	0.726465
380.5	0.347305	0.724309
381	0.347917	0.72201
381.5	0.354646	0.72075
382	0.356481	0.719178
382.5	0.360763	0.717278
383	0.363821	0.714852
383.5	0.37055	0.713184
384	0.378502	0.713492
384.5	0.383396	0.714368
385	0.385843	0.714121
385.5	0.388901	0.714022
386	0.395019	0.714378
386.5	0.396242	0.716437
387	0.402971	0.717481
387.5	0.403583	0.719464
388	0.409088	0.721114
388.5	0.412146	0.72391
389	0.416428	0.726918
389.5	0.421934	0.729822
390	0.425604	0.732819
390.5	0.428051	0.734079
391	0.430498	0.735591
391.5	0.436615	0.73743
392	0.439673	0.740429
392.5	0.448237	0.744057
393	0.454355	0.747826
393.5	0.457413	0.751711
394	0.460472	0.755583
394.5	0.464754	0.759338
395	0.468424	0.763286
395.5	0.472706	0.767756
396	0.482493	0.771282
396.5	0.485552	0.77461
397	0.491669	0.777477
397.5	0.496563	0.78128
398	0.503291	0.785854
398.5	0.508797	0.790908
399	0.517972	0.796127
399.5	0.521643	0.799671
400	0.529595	0.802576
400.5	0.535712	0.805525
401	0.545499	0.809525
401.5	0.550393	0.813175
402	0.555287	0.816292
402.5	0.563851	0.820111
403	0.566909	0.824476
403.5	0.573026	0.828858
404	0.579755	0.832662
404.5	0.587096	0.836695
405	0.59566	0.84212
405.5	0.603612	0.847292
406	0.610341	0.852392
406.5	0.617681	0.857453
407	0.623798	0.861676
407.5	0.631751	0.865809
408	0.636033	0.869316
408.5	0.642761	0.873608
409	0.648267	0.878339
409.5	0.653772	0.88298
410	0.659278	0.887504
410.5	0.664171	0.891681
411	0.670288	0.895682
411.5	0.675182	0.900248
412	0.683134	0.904622
412.5	0.68864	0.909107
413	0.693533	0.913225
413.5	0.697204	0.917178
414	0.703321	0.921884
414.5	0.707603	0.926967
415	0.711273	0.932231
415.5	0.714943	0.936191
416	0.714943	0.939573
416.5	0.72106	0.942421
417	0.725954	0.944791
417.5	0.730236	0.947046
418	0.736353	0.949566
418.5	0.736353	0.952763
419	0.739412	0.954987
419.5	0.74614	0.956903
420	0.752869	0.958907
420.5	0.75654	0.95989
421	0.762657	0.960131
421.5	0.768162	0.960088
422	0.771832	0.961154
422.5	0.78162	0.962519
423	0.782843	0.963747
423.5	0.784678	0.964178
424	0.789572	0.966027
424.5	0.793854	0.967909
425	0.800583	0.970089
425.5	0.8067	0.970766
426	0.812817	0.971162
426.5	0.816487	0.972289
427	0.823828	0.974087
427.5	0.831168	0.975336
428	0.838509	0.976358
428.5	0.844014	0.977185
429	0.851355	0.978636
429.5	0.859919	0.980294
430	0.869094	0.981677
430.5	0.877658	0.982588
431	0.883164	0.983181
431.5	0.888669	0.98372
432	0.894786	0.984255
432.5	0.903962	0.984511
433	0.908244	0.985897
433.5	0.914361	0.987988
434	0.920478	0.990434
434.5	0.926595	0.992127
435	0.935771	0.993384
435.5	0.940664	0.995286
436	0.948005	0.995783
436.5	0.952287	0.995359
437	0.959016	0.995186
437.5	0.962074	0.99634
438	0.968191	0.997416
438.5	0.971862	0.997999
439	0.975532	0.998499
439.5	0.978591	0.999624
440	0.980426	1
440.5	0.982872	0.999986
441	0.987766	0.999759
441.5	0.98899	0.999317
442	0.992048	0.999411
442.5	0.994495	0.999679
443	0.995107	0.999192
443.5	0.995718	0.998192
444	0.996942	0.997416
444.5	1	0.997527
445	0.998165	0.997785
445.5	0.998777	0.997617
446	0.99633	0.997562
446.5	0.995718	0.996767
447	0.99633	0.994852
447.5	0.996942	0.991734
448	0.997554	0.989439
448.5	0.995107	0.988651
449	0.993272	0.988565
449.5	0.98899	0.987142
450	0.990825	0.984983
450.5	0.987766	0.982913
451	0.983484	0.980487
451.5	0.982261	0.97777
452	0.979814	0.97453
452.5	0.979814	0.97206
453	0.976144	0.969692
453.5	0.978591	0.967799
454	0.97492	0.965846
454.5	0.975532	0.964177
455	0.973085	0.9614
455.5	0.975532	0.95878
456	0.976144	0.955571
456.5	0.975532	0.95223
457	0.97492	0.948723
457.5	0.973697	0.945591
458	0.972473	0.943651
458.5	0.973697	0.941406
459	0.973697	0.939529
459.5	0.972473	0.937311
460	0.972473	0.935253
460.5	0.977367	0.932196
461	0.975532	0.928481
461.5	0.976755	0.924747
462	0.974309	0.920912
462.5	0.973697	0.917805
463	0.973697	0.914584
463.5	0.973697	0.91194
464	0.976144	0.908696
464.5	0.97492	0.904291
465	0.974309	0.899518
465.5	0.972473	0.895074
466	0.970027	0.891909
466.5	0.970638	0.888485
467	0.970027	0.88519
467.5	0.968803	0.881091
468	0.965133	0.877296
468.5	0.961463	0.873461
469	0.957792	0.868775
469.5	0.954734	0.863594
470	0.952899	0.85797
470.5	0.947393	0.853887
471	0.944946	0.848769
471.5	0.938218	0.84398
472	0.935159	0.837589
472.5	0.930265	0.832214
473	0.925372	0.827296
473.5	0.923537	0.822767
474	0.918031	0.817706
474.5	0.908244	0.812081
475	0.902127	0.806642
475.5	0.892339	0.800038
476	0.887446	0.792982
476.5	0.878882	0.785375
477	0.871541	0.778855
477.5	0.864201	0.771646
478	0.85686	0.765149
478.5	0.850131	0.758684
479	0.837897	0.752748
479.5	0.827498	0.745705
480	0.817099	0.738621
480.5	0.807923	0.73148
481	0.798748	0.724224
481.5	0.789572	0.715903
482	0.779173	0.707484
482.5	0.769385	0.699335
483	0.758986	0.691282
483.5	0.749199	0.682718
484	0.736353	0.674214
484.5	0.726566	0.666095
485	0.714332	0.658679
485.5	0.700262	0.6506
486	0.688028	0.642371
486.5	0.671512	0.633888
487	0.661113	0.626023
487.5	0.648878	0.616952
488	0.636644	0.607224
488.5	0.623187	0.59685
489	0.611564	0.587337
489.5	0.598107	0.57847
490	0.586484	0.569782
490.5	0.579755	0.561703
491	0.565686	0.552902
491.5	0.557734	0.544293
492	0.544276	0.534784
492.5	0.532653	0.52565
493	0.525313	0.516471
493.5	0.511244	0.50743
494	0.502068	0.498374
494.5	0.491057	0.490065
495	0.479435	0.482105
495.5	0.469647	0.474464
496	0.458025	0.466085
496.5	0.448849	0.457336
497	0.440285	0.448194
497.5	0.430498	0.43985
498	0.423157	0.432141
498.5	0.412758	0.423659
499	0.405418	0.414612
499.5	0.396854	0.405773
500	0.387678	0.397779
500.5	0.379726	0.389808
501	0.371162	0.381147
501.5	0.365045	0.372869
502	0.357093	0.364436
502.5	0.350975	0.356543
503	0.342411	0.349228
503.5	0.333848	0.342444
504	0.325284	0.335331
504.5	0.317331	0.327597
505	0.309379	0.320134
505.5	0.303874	0.312918
506	0.295921	0.305238
506.5	0.287969	0.297397
507	0.280017	0.28983
507.5	0.272676	0.283847
508	0.267171	0.277967
508.5	0.261054	0.27289
509	0.254325	0.266934
509.5	0.246985	0.261319
510	0.241479	0.255836
510.5	0.234139	0.250167
511	0.228022	0.244117
511.5	0.223128	0.238236
512	0.217623	0.232106
512.5	0.210894	0.226487
513	0.204165	0.219839
513.5	0.197436	0.214328
514	0.193766	0.209026
514.5	0.188872	0.205016
515	0.182755	0.201303
515.5	0.178473	0.197524
516	0.174803	0.193059
516.5	0.171744	0.187722
517	0.165015	0.182213
517.5	0.161345	0.176841
518	0.15584	0.172559
518.5	0.152169	0.168942
519	0.148499	0.164829
519.5	0.143606	0.160527
520	0.1381	0.156301
520.5	0.133818	0.152552
521	0.13076	0.148842
521.5	0.127701	0.145278
522	0.125866	0.141857
522.5	0.121584	0.138561
523	0.119137	0.13505
523.5	0.114243	0.132207
524	0.111797	0.129454
524.5	0.10935	0.126049
525	0.106903	0.122904
525.5	0.103844	0.119276
526	0.0995624	0.116589
526.5	0.0989507	0.113243
527	0.0958921	0.110058
527.5	0.0928336	0.107112
528	0.0909984	0.103951
528.5	0.0867165	0.101587
529	0.085493	0.0991436
529.5	0.0812111	0.0973327
530	0.0793759	0.0949611
530.5	0.0793759	0.0912064
531	0.0775408	0.0876513
531.5	0.0775408	0.0844573
532	0.0738705	0.0831929
532.5	0.070812	0.0813915
533	0.070812	0.0793487
533.5	0.0683651	0.0766001
534	0.0683651	0.0749089
534.5	0.0659183	0.073403
535	0.0640832	0.0716042
535.5	0.062248	0.0693528
536	0.0610246	0.0672845
536.5	0.0469553	0.0655044
537	0.047567	0.063821
537.5	0.0457319	0.0622336
538	0.0457319	0.0611385
538.5	0.0408382	0.0604931
539	0.0408382	0.0599086
539.5	0.0371679	0.05882
540	0.0365562	0.0569953
540.5	0.0347211	0.0549832
541	0.0334976	0.0539041
541.5	0.0334976	0.052663
542	0.0322742	0.0512646
542.5	0.0322742	0.0498831
543	0.0322742	0.048966
543.5	0.0304391	0.048382
544	0.0279922	0.0464308
544.5	0.0279922	0.0439638
545	0.0273805	0.0418113
545.5	0.0261571	0.0401444
546	0.0261571	0.0392533
546.5	0.0261571	0.0384437
547	0.0255454	0.0379439
547.5	0.0249337	0.0369119
548	0.0212634	0.0358073
548.5	0.02004	0.0349909
549	0.0194283	0.0347161
549.5	0.02004	0.0345821
550	0.0182049	0.0350227
550.5	0.02004	0.0351916
551	0.0188166	0.035925
551.5	0.0175932	0.0358096
552	0.0163697	0.0351197
552.5	0.0175932	0.0343435
553	0.0175932	0.0323737
553.5	0.0169815	0.0305585
554	0.0163697	0.0291538
554.5	0.0139229	0.0287079
555	0.0120878	0.0283161
555.5	0.00902922	0.0270755
556	0.0108644	0.026142
556.5	0.0102526	0.0253959
557	0.00964093	0.0250227
557.5	0.00902922	0.0240352
558	0.00597067	0.0233759
558.5	0.00597067	0.0218774
559	0.0078058	0.0212113
559.5	0.0078058	0.0211478
560	0.00841751	0.0206882
560.5	0.00719409	0.0201042
561	0.00535896	0.018934
561.5	0.00474725	0.0179512
562	0.00597067	0.0171162
562.5	0.00535896	0.016044
563	0.00352382	0.0154901
563.5	0.00168869	0.0149549
564	-0.000146439	0.0145726
564.5	-0.00136986	0.0145773
565	-0.00136986	0.0143592
565.5	-0.00136986	0.0138265
566	-0.00198157	0.0131435
566.5	-0.00075815	0.012076
567	-0.00198157	0.0122212
567.5	-0.00198157	0.0124647
568	-0.00320499	0.0141507
568.5	-0.0038167	0.0138436
569	-0.00259328	0.0131753
569.5	-0.00320499	0.0113623
570	-0.0038167	0.0103298
570.5	-0.00504012	0.00977339
571	-0.00442841	0.0101107
571.5	-0.00504012	0.0106148
572	-0.00748697	0.0107107
572.5	-0.00565184	0.00909726
573	-0.00809868	0.00755641
573.5	-0.00871039	0.00612357
574	-0.00748697	0.00548339
574.5	-0.00993381	0.00541987
575	-0.0105455	0.00567988
575.5	-0.0093221	0.00615541
576	-0.0105455	0.00689145
576.5	-0.0093221	0.00706036
577	-0.0105455	0.00743051
577.5	-0.00993381	0.00665163
578	-0.00993381	0.00614704
578.5	-0.0093221	0.00596861
579	-0.0093221	0.00568956
579.5	-0.0111572	0.00569859
580	-0.0111572	0.00562555
580.5	-0.0117689	0.00547519
581	-0.0123807	0.00512572
581.5	-0.0123807	0.00475721
582	-0.0123807	0.00500983
582.5	-0.0123807	0.00361884
583	-0.0123807	0.0022469
583.5	-0.0123807	0.00124823
584	-0.0129924	0.0023316
584.5	-0.0117689	0.00349705
585	-0.0129924	0.00449096
585.5	-0.0105455	0.00452592
586	-0.0123807	0.00371471
586.5	-0.0136041	0.00291728
587	-0.0123807	0.00204254
587.5	-0.0142158	0.00153319
588	-0.0111572	0.00176726
588.5	-0.0123807	0.00139875
589	-0.0117689	0.0020972
589.5	-0.00993381	0.00171753
590	-0.0111572	0.00213265
590.5	-0.0111572	0.00175298
591	-0.00993381	0.00148296
591.5	-0.00993381	0.0014475
592	-0.0093221	0.00169323
592.5	-0.0093221	0.00166467
593	-0.00993381	0.0016435
593.5	-0.00993381	0.00120292
594	-0.0093221	0.000947675
594.5	-0.00993381	0.00107161
595	-0.0111572	0.0016128
595.5	-0.0111572	0.00221752
596	-0.0111572	0.00203269
596.5	-0.00993381	0.00172344
597	-0.00993381	0.000921739
597.5	-0.00809868	0.00103188
598	-0.00565184	0.00139301
598.5	-0.00809868	0.00191516
599	-0.00748697	0.00141533
599.5	-0.00687526	0.000810119
600	-0.00748697	-1.27514e-05
600.5	-0.00809868	-0.000329392
601	-0.0105455	-0.000859423
601.5	-0.0111572	-0.000174765
602	-0.0117689	-0.000343673
602.5	-0.0117689	-0.000303949
603	-0.0117689	-0.000114359
603.5	-0.0117689	0.000945212
604	-0.0105455	0.000952107
604.5	-0.00993381	0.000844098
605	-0.0111572	-2.58832e-05
605.5	-0.0093221	-0.000218592
606	-0.0093221	-0.000887329
606.5	-0.00993381	-0.00119707
607	-0.0117689	-0.00237418
607.5	-0.0123807	-0.00294393
608	-0.0123807	-0.00264633
608.5	-0.0123807	-0.00156772
609	-0.0129924	-0.00129819
609.5	-0.0123807	-0.00149303
610	-0.0105455	-0.00174664
610.5	-0.0105455	-0.00253028
611	-0.0093221	-0.00258002
611.5	-0.00871039	-0.00194985
612	-0.00748697	-0.00147645
612.5	-0.00626355	-0.00230671
613	-0.00809868	-0.00347429
613.5	-0.00748697	-0.00386135
614	-0.00687526	-0.00356638
614.5	-0.00748697	-0.0032174
615	-0.00871039	-0.00295476
615.5	-0.00748697	-0.00286793
616	-0.00809868	-0.00309084
616.5	-0.00565184	-0.00261482
617	-0.0038167	-0.00287006
617.5	-0.00198157	-0.00383377
618	-0.00259328	-0.00488481
618.5	-0.00259328	-0.00506586
619	-0.00320499	-0.00485034
619.5	-0.00198157	-0.00416355
620	-0.00136986	-0.00422494
620.5	-0.00198157	-0.00373512
621	-0.00320499	-0.00398824
621.5	-0.00259328	-0.00408196
622	-0.00320499	-0.0036949
622.5	-0.00320499	-0.00414549
623	-0.00320499	-0.00408246
623.5	-0.00320499	-0.00484016
624	-0.00320499	-0.0047814
624.5	-0.0038167	-0.0053088
625	-0.00442841	-0.00612215
625.5	-0.00504012	-0.00652563
626	-0.00626355	-0.00635458
626.5	-0.00442841	-0.0056
627	-0.00565184	-0.0048661
627.5	-0.00565184	-0.00393998
628	-0.00626355	-0.00370804
628.5	-0.00565184	-0.00453353
629	-0.00504012	-0.0052351
629.5	-0.00565184	-0.00551891
630	-0.00504012	-0.00465632
630.5	-0.00626355	-0.00369474
631	-0.00626355	-0.00276813
631.5	-0.00626355	-0.00291324
632	-0.00565184	-0.00416076
632.5	-0.00626355	-0.00512233
633	-0.00687526	-0.00541353
633.5	-0.00687526	-0.00495654
634	-0.00687526	-0.00446673
634.5	-0.00748697	-0.00393193
635	-0.00809868	-0.00294705
635.5	-0.00809868	-0.00299892
636	-0.00809868	-0.00316356
636.5	-0.00687526	-0.00347331
637	-0.00809868	-0.00333723
637.5	-0.00565184	-0.00329012
638	-0.00687526	-0.00485165
638.5	-0.00565184	-0.00561149
639	-0.00809868	-0.00641844
639.5	-0.00993381	-0.00625905
640	-0.0105455	-0.00679335
640.5	-0.0117689	-0.00639414
641	-0.0111572	-0.00641745
641.5	-0.00993381	-0.00660754
642	-0.0123807	-0.00666203
642.5	-0.0117689	-0.00636919
643	-0.0123807	-0.005155
643.5	-0.0129924	-0.00515976
644	-0.0136041	-0.00604402
644.5	-0.0136041	-0.00767597
645	-0.0148275	-0.00785177
645.5	-0.0142158	-0.00708291
646	-0.0129924	-0.00670799
646.5	-0.0136041	-0.00641039
647	-0.0148275	-0.0064337
647.5	-0.0148275	-0.00649247
648	-0.0166626	-0.00703891
648.5	-0.0166626	-0.00679056
649	-0.0160509	-0.00657717
649.5	-0.0154392	-0.00757633
650	-0.0148275	-0.00878626

## Sheet: FIG 2A
Time (msec)	Current GtACR2 (A)	Current VbACR2 (A)
0	-1.08e-11	-5.21e-10
0.1	-4.26e-12	-4.61e-10
0.2	6.79e-11	2.29e-10
0.3	5.1e-11	4.09e-10
0.4	7.62e-12	2.84e-10
0.5	-1.52e-11	2.09e-10
0.6	-2.18e-11	1.64e-10
0.7	-1.61e-11	1.39e-10
0.8	-1.24e-11	1.19e-10
0.9	-9.57e-12	1.14e-10
1	-3.63e-12	9.87e-11
1.1	-4.26e-12	9.37e-11
1.2	-7.38e-12	8.37e-11
1.3	-5.19e-12	7.37e-11
1.4	-2.07e-12	6.37e-11
1.5	4.18e-12	5.87e-11
1.6	4.18e-12	5.37e-11
1.7	-1.13e-12	4.87e-11
1.8	1.18e-13	4.37e-11
1.9	1.18e-13	4.37e-11
2	2.62e-12	3.87e-11
2.1	2.93e-12	3.37e-11
2.2	-1.95e-13	3.37e-11
2.3	3.24e-12	2.87e-11
2.4	-6.13e-12	2.37e-11
2.5	3.55e-12	2.37e-11
2.6	4.3e-13	1.87e-11
2.7	-1.18e-11	8.71e-12
2.8	-3.63e-12	3.71e-12
2.9	1.32e-11	-1.29e-12
3	4.8e-12	-1.29e-12
3.1	3.55e-12	-6.29e-12
3.2	8.55e-12	-1.29e-12
3.3	3.55e-12	-1.29e-12
3.4	3.24e-12	3.71e-12
3.5	3.55e-12	-1.29e-12
3.6	1.18e-13	3.71e-12
3.7	-4.26e-12	3.71e-12
3.8	7.62e-12	3.71e-12
3.9	5.12e-12	-6.29e-12
4	4.8e-12	-1.29e-12
4.1	7.93e-12	-1.29e-12
4.2	7.3e-12	-1.29e-12
4.3	9.8e-12	-1.13e-11
4.4	4.8e-12	-1.13e-11
4.5	-1.33e-11	-6.29e-12
4.6	-9.88e-12	-1.29e-12
4.7	-1.44e-12	-6.29e-12
4.8	1.05e-12	-1.13e-11
4.9	6.37e-12	-1.63e-11
5	2.93e-12	-2.13e-11
5.1	3.55e-12	-1.63e-11
5.2	-1.44e-12	-2.63e-11
5.3	4.3e-13	-2.63e-11
5.4	1.05e-12	-2.63e-11
5.5	1.37e-12	-2.63e-11
5.6	4.18e-12	-1.13e-11
5.7	2.93e-12	-6.29e-12
5.8	4.8e-12	-1.63e-11
5.9	2.62e-12	-1.63e-11
6	1.99e-12	-1.63e-11
6.1	3.24e-12	-1.63e-11
6.2	3.55e-12	-1.63e-11
6.3	-1.44e-12	-1.63e-11
6.4	1.68e-12	-2.13e-11
6.5	7.42e-13	-1.63e-11
6.6	-4.26e-12	-2.63e-11
6.7	1.37e-12	-2.63e-11
6.8	5.74e-12	-2.63e-11
6.9	7.62e-12	-1.63e-11
7	-2.07e-12	-2.13e-11
7.1	-5.82e-12	-2.13e-11
7.2	-4.26e-12	-2.13e-11
7.3	2.62e-12	-2.13e-11
7.4	3.87e-12	-2.63e-11
7.5	1.05e-12	-3.13e-11
7.6	1.18e-13	-3.63e-11
7.7	-1.95e-13	-2.63e-11
7.8	1.99e-12	-2.13e-11
7.9	7.42e-13	-2.13e-11
8	-2.38e-12	-2.13e-11
8.1	-1.76e-12	-2.63e-11
8.2	-2.69e-12	-3.63e-11
8.3	7.42e-13	-2.63e-11
8.4	4.3e-13	-3.13e-11
8.5	3.24e-12	-3.13e-11
8.6	1.99e-12	-3.63e-11
8.7	-8.2e-13	-4.63e-11
8.8	-8.2e-13	-4.13e-11
8.9	1.18e-13	-4.63e-11
9	1.68e-12	-5.13e-11
9.1	7.42e-13	-5.13e-11
9.2	-1.95e-13	-5.63e-11
9.3	-2.69e-12	-5.63e-11
9.4	-5.07e-13	-4.63e-11
9.5	6.99e-12	-4.63e-11
9.6	9.49e-12	-4.63e-11
9.7	7.42e-13	-4.13e-11
9.8	-2.69e-12	-4.13e-11
9.9	-3.01e-12	-3.63e-11
10	-3.94e-12	-4.13e-11
10.1	2.3e-12	-4.13e-11
10.2	4.3e-13	-4.13e-11
10.3	5.74e-12	-4.13e-11
10.4	4.8e-12	-3.63e-11
10.5	-8.2e-13	-4.13e-11
10.6	4.3e-13	-4.13e-11
10.7	1.05e-12	-4.13e-11
10.8	-2.69e-12	-4.13e-11
10.9	2.3e-12	-4.13e-11
11	1.51e-11	-4.63e-11
11.1	1.29e-11	-5.13e-11
11.2	-4.26e-12	-4.63e-11
11.3	-8.01e-12	-5.13e-11
11.4	-5.82e-12	-4.63e-11
11.5	-3.01e-12	-4.13e-11
11.6	-1.13e-12	-4.13e-11
11.7	-3.63e-12	-3.63e-11
11.8	7.42e-13	-4.13e-11
11.9	-1.13e-12	-5.13e-11
12	3.87e-12	-4.63e-11
12.1	2.3e-12	-4.63e-11
12.2	-8.94e-12	-5.13e-11
12.3	-9.57e-12	-4.63e-11
12.4	-5.07e-13	-4.13e-11
12.5	-8.01e-12	-4.63e-11
12.6	-1.14e-11	-4.63e-11
12.7	-6.44e-12	-4.63e-11
12.8	1.48e-11	-4.13e-11
12.9	1.01e-11	-4.13e-11
13	5.74e-12	-4.63e-11
13.1	-3.01e-12	-4.13e-11
13.2	7.3e-12	-3.63e-11
13.3	3.87e-12	-3.63e-11
13.4	-7.69e-12	-3.63e-11
13.5	-2.38e-12	-3.13e-11
13.6	1.11e-11	-2.63e-11
13.7	1.37e-12	-3.13e-11
13.8	1.05e-12	-3.63e-11
13.9	-5.19e-12	-4.63e-11
14	1.05e-12	-5.13e-11
14.1	-3.01e-12	-4.63e-11
14.2	7.42e-13	-3.63e-11
14.3	1.37e-12	-4.13e-11
14.4	-3.01e-12	-4.63e-11
14.5	1.05e-12	-4.63e-11
14.6	2.3e-12	-4.13e-11
14.7	-2.07e-12	-5.13e-11
14.8	1.99e-12	-5.13e-11
14.9	3.55e-12	-5.63e-11
15	-4.88e-12	-6.13e-11
15.1	-3.94e-12	-5.63e-11
15.2	-1.95e-13	-4.63e-11
15.3	6.68e-12	-5.63e-11
15.4	3.87e-12	-5.13e-11
15.5	-5.07e-13	-5.13e-11
15.6	-4.88e-12	-5.63e-11
15.7	7.42e-13	-4.13e-11
15.8	-1.76e-12	-4.13e-11
15.9	-1.44e-12	-4.13e-11
16	3.24e-12	-4.13e-11
16.1	-2.69e-12	-4.63e-11
16.2	-1.76e-12	-4.63e-11
16.3	-5.07e-13	-5.13e-11
16.4	-3.94e-12	-5.13e-11
16.5	1.18e-13	-5.13e-11
16.6	-1.95e-13	-5.13e-11
16.7	-2.38e-12	-5.13e-11
16.8	-8.2e-13	-5.13e-11
16.9	-5.07e-13	-4.63e-11
17	7.42e-13	-4.63e-11
17.1	1.05e-12	-5.13e-11
17.2	-8.2e-13	-5.13e-11
17.3	-1.76e-12	-4.63e-11
17.4	4.3e-13	-5.63e-11
17.5	-2.07e-12	-5.63e-11
17.6	2.3e-12	-4.63e-11
17.7	4.8e-12	-5.13e-11
17.8	-2.38e-12	-5.13e-11
17.9	-4.57e-12	-5.63e-11
18	4.3e-13	-5.13e-11
18.1	4.8e-12	-5.63e-11
18.2	4.8e-12	-5.63e-11
18.3	7.42e-13	-5.13e-11
18.4	4.3e-13	-5.13e-11
18.5	3.87e-12	-5.13e-11
18.6	-1.13e-12	-5.13e-11
18.7	4.3e-13	-5.13e-11
18.8	7.42e-13	-5.63e-11
18.9	-5.07e-13	-5.13e-11
19	2.62e-12	-4.63e-11
19.1	4.18e-12	-4.63e-11
19.2	-5.07e-13	-4.63e-11
19.3	-1.05e-11	-5.13e-11
19.4	-7.07e-12	-4.63e-11
19.5	7.3e-12	-4.63e-11
19.6	3.55e-12	-4.13e-11
19.7	4.3e-13	-4.13e-11
19.8	6.05e-12	-4.13e-11
19.9	7.62e-12	-4.13e-11
20	4.8e-12	-4.13e-11
20.1	-8.2e-13	-4.63e-11
20.2	-1.95e-13	-4.63e-11
20.3	-3.94e-12	-4.63e-11
20.4	2.93e-12	-3.63e-11
20.5	6.68e-12	-3.63e-11
20.6	5.74e-12	-4.13e-11
20.7	5.43e-12	-3.63e-11
20.8	4.8e-12	-3.13e-11
20.9	8.24e-12	-3.63e-11
21	1.48e-11	-4.13e-11
21.1	-6.76e-12	-4.13e-11
21.2	-1.49e-11	-4.13e-11
21.3	-4.26e-12	-4.63e-11
21.4	4.3e-13	-4.13e-11
21.5	-3.32e-12	-3.63e-11
21.6	-5.07e-13	-4.13e-11
21.7	1.18e-13	-4.13e-11
21.8	4.18e-12	-4.13e-11
21.9	3.55e-12	-4.13e-11
22	1.05e-12	-3.13e-11
22.1	-5.07e-13	-4.13e-11
22.2	3.24e-12	-3.63e-11
22.3	5.74e-12	-2.63e-11
22.4	8.55e-12	-3.13e-11
22.5	5.12e-12	-3.63e-11
22.6	7.42e-13	-3.63e-11
22.7	2.93e-12	-3.63e-11
22.8	1.99e-12	-4.13e-11
22.9	4.49e-12	-4.13e-11
23	1.18e-13	-3.63e-11
23.1	-5.07e-13	-4.13e-11
23.2	-1.13e-12	-3.63e-11
23.3	7.42e-13	-3.63e-11
23.4	4.49e-12	-3.63e-11
23.5	2.93e-12	-3.63e-11
23.6	-1.44e-12	-3.13e-11
23.7	-5.51e-12	-2.13e-11
23.8	-1.44e-12	-2.13e-11
23.9	1.37e-12	-2.13e-11
24	2.62e-12	-2.63e-11
24.1	1.99e-12	-2.63e-11
24.2	1.05e-12	-3.13e-11
24.3	1.18e-13	-3.13e-11
24.4	-8.2e-13	-3.13e-11
24.5	-5.07e-13	-2.63e-11
24.6	-2.69e-12	-2.13e-11
24.7	7.42e-13	-1.63e-11
24.8	-1.44e-12	-2.63e-11
24.9	2.62e-12	-2.63e-11
25	2.3e-12	-3.13e-11
25.1	-1.95e-13	-3.13e-11
25.2	1.37e-12	-3.13e-11
25.3	-1.95e-13	-3.13e-11
25.4	4.3e-13	-3.63e-11
25.5	2.3e-12	-3.63e-11
25.6	3.24e-12	-3.63e-11
25.7	4.3e-13	-3.63e-11
25.8	-2.07e-12	-3.63e-11
25.9	4.8e-12	-4.13e-11
26	-4.26e-12	-4.63e-11
26.1	-5.07e-13	-3.63e-11
26.2	9.18e-12	-3.13e-11
26.3	1.68e-12	-3.13e-11
26.4	-1.44e-12	-2.13e-11
26.5	1.18e-13	-1.63e-11
26.6	-5.07e-13	-2.13e-11
26.7	1.99e-12	-2.63e-11
26.8	4.3e-13	-2.13e-11
26.9	2.93e-12	-2.63e-11
27	5.12e-12	-3.13e-11
27.1	6.37e-12	-3.13e-11
27.2	5.12e-12	-3.13e-11
27.3	-3.63e-12	-2.63e-11
27.4	2.93e-12	-2.13e-11
27.5	9.18e-12	-2.63e-11
27.6	6.99e-12	-2.13e-11
27.7	2.01e-11	-2.13e-11
27.8	6.68e-12	-1.63e-11
27.9	-5.19e-12	-2.63e-11
28	1.18e-13	-2.63e-11
28.1	-4.88e-12	-2.13e-11
28.2	-6.44e-12	-1.63e-11
28.3	1.18e-13	-1.63e-11
28.4	-5.07e-13	-1.13e-11
28.5	4.3e-13	-1.63e-11
28.6	1.01e-11	-1.63e-11
28.7	7.3e-12	-1.63e-11
28.8	2.62e-12	-1.13e-11
28.9	-5.07e-13	-1.63e-11
29	-4.26e-12	-1.63e-11
29.1	-4.88e-12	-1.63e-11
29.2	-5.82e-12	-1.13e-11
29.3	-5.82e-12	-6.29e-12
29.4	-1.76e-12	-6.29e-12
29.5	1.86e-11	-6.29e-12
29.6	1.11e-11	-6.29e-12
29.7	4.49e-12	-6.29e-12
29.8	2.62e-12	-1.13e-11
29.9	1.07e-11	-1.13e-11
30	-5.07e-13	-1.13e-11
30.1	-2.69e-12	-2.13e-11
30.2	-1.95e-13	-2.13e-11
30.3	7.3e-12	-2.63e-11
30.4	-1.95e-13	-2.63e-11
30.5	7.93e-12	-2.63e-11
30.6	1.68e-12	-3.13e-11
30.7	7.42e-13	-3.13e-11
30.8	4.3e-13	-2.13e-11
30.9	2.3e-12	-2.13e-11
31	-8.2e-13	-2.63e-11
31.1	1.37e-12	-3.13e-11
31.2	3.55e-12	-2.63e-11
31.3	1.37e-12	-2.63e-11
31.4	2.3e-12	-3.63e-11
31.5	6.05e-12	-2.63e-11
31.6	6.68e-12	-2.63e-11
31.7	4.3e-13	-2.63e-11
31.8	1.18e-13	-2.13e-11
31.9	2.3e-12	-2.13e-11
32	4.49e-12	-2.63e-11
32.1	7.62e-12	-3.13e-11
32.2	4.8e-12	-3.13e-11
32.3	7.42e-13	-3.63e-11
32.4	3.55e-12	-3.13e-11
32.5	6.37e-12	-3.13e-11
32.6	-8.2e-13	-3.63e-11
32.7	3.87e-12	-3.13e-11
32.8	2.62e-12	-2.63e-11
32.9	4.18e-12	-3.13e-11
33	3.87e-12	-2.13e-11
33.1	1.68e-12	-2.63e-11
33.2	1.05e-12	-3.13e-11
33.3	4.3e-13	-3.13e-11
33.4	-1.13e-12	-2.63e-11
33.5	2.3e-12	-3.13e-11
33.6	3.87e-12	-3.63e-11
33.7	1.68e-12	-3.63e-11
33.8	-1.95e-13	-3.63e-11
33.9	6.05e-12	-4.13e-11
34	4.8e-12	-4.13e-11
34.1	3.55e-12	-4.63e-11
34.2	3.55e-12	-4.63e-11
34.3	3.55e-12	-3.63e-11
34.4	7.3e-12	-5.13e-11
34.5	-1.44e-12	-5.13e-11
34.6	-1.95e-13	-4.63e-11
34.7	6.99e-12	-4.13e-11
34.8	4.18e-12	-4.13e-11
34.9	2.3e-12	-4.13e-11
35	-5.07e-13	-4.13e-11
35.1	1.68e-12	-3.63e-11
35.2	1.99e-12	-4.13e-11
35.3	1.99e-12	-3.63e-11
35.4	6.05e-12	-3.13e-11
35.5	7.42e-13	-3.63e-11
35.6	-1.13e-12	-3.63e-11
35.7	-5.51e-12	-2.63e-11
35.8	-3.32e-12	-2.63e-11
35.9	-3.63e-12	-2.13e-11
36	-1.55e-11	-2.63e-11
36.1	-2.69e-12	-3.13e-11
36.2	4.49e-12	-3.63e-11
36.3	2.93e-12	-4.13e-11
36.4	4.18e-12	-4.13e-11
36.5	6.05e-12	-3.63e-11
36.6	5.12e-12	-4.13e-11
36.7	5.43e-12	-4.13e-11
36.8	5.74e-12	-4.13e-11
36.9	1.18e-13	-4.63e-11
37	-5.19e-12	-4.13e-11
37.1	2.3e-12	-4.13e-11
37.2	1.23e-11	-3.13e-11
37.3	6.05e-12	-3.63e-11
37.4	2.93e-12	-3.13e-11
37.5	7.3e-12	-3.13e-11
37.6	1.45e-11	-3.13e-11
37.7	1.57e-11	-3.13e-11
37.8	-2.11e-11	-3.13e-11
37.9	-9.88e-12	-3.13e-11
38	-1.95e-13	-3.13e-11
38.1	1.99e-12	-3.63e-11
38.2	2.93e-12	-2.63e-11
38.3	2.62e-12	-2.63e-11
38.4	1.18e-13	-3.13e-11
38.5	4.49e-12	-3.13e-11
38.6	3.87e-12	-3.13e-11
38.7	-2.69e-12	-2.63e-11
38.8	3.87e-12	-2.63e-11
38.9	3.87e-12	-2.63e-11
39	5.12e-12	-2.13e-11
39.1	1.18e-13	-2.63e-11
39.2	-1.13e-12	-2.63e-11
39.3	-1.44e-12	-3.13e-11
39.4	1.68e-12	-3.63e-11
39.5	5.12e-12	-3.63e-11
39.6	6.05e-12	-3.13e-11
39.7	2.93e-12	-3.63e-11
39.8	1.37e-12	-3.63e-11
39.9	-1.44e-12	-3.63e-11
40	4.49e-12	-4.13e-11
40.1	8.55e-12	-4.13e-11
40.2	1.68e-12	-3.63e-11
40.3	-6.13e-12	-3.63e-11
40.4	3.55e-12	-4.13e-11
40.5	1.99e-12	-4.13e-11
40.6	5.12e-12	-4.13e-11
40.7	4.18e-12	-4.13e-11
40.8	2.3e-12	-3.63e-11
40.9	-1.95e-13	-3.63e-11
41	2.93e-12	-3.63e-11
41.1	-1.95e-13	-3.63e-11
41.2	-1.13e-12	-3.13e-11
41.3	-5.07e-13	-2.63e-11
41.4	5.43e-12	-2.63e-11
41.5	7.42e-13	-3.13e-11
41.6	5.74e-12	-3.63e-11
41.7	6.37e-12	-4.13e-11
41.8	1.18e-13	-4.13e-11
41.9	1.05e-12	-4.13e-11
42	4.3e-13	-3.63e-11
42.1	5.43e-12	-3.13e-11
42.2	4.18e-12	-3.13e-11
42.3	1.99e-12	-3.63e-11
42.4	7.42e-13	-3.13e-11
42.5	3.24e-12	-3.63e-11
42.6	2.93e-12	-4.13e-11
42.7	-5.51e-12	-4.13e-11
42.8	4.8e-12	-3.63e-11
42.9	1.14e-11	-4.63e-11
43	4.3e-13	-4.63e-11
43.1	-3.32e-12	-3.63e-11
43.2	-1.44e-12	-4.13e-11
43.3	-4.57e-12	-3.63e-11
43.4	-5.07e-13	-4.63e-11
43.5	1.37e-12	-4.63e-11
43.6	1.37e-12	-4.63e-11
43.7	-2.07e-12	-3.63e-11
43.8	-3.63e-12	-3.63e-11
43.9	2.62e-12	-4.13e-11
44	-5.51e-12	-4.63e-11
44.1	-2.69e-12	-3.63e-11
44.2	1.68e-12	-4.13e-11
44.3	5.43e-12	-4.13e-11
44.4	6.99e-12	-4.13e-11
44.5	-4.26e-12	-4.13e-11
44.6	-5.82e-12	-4.63e-11
44.7	-1.44e-12	-3.63e-11
44.8	-1.13e-12	-3.13e-11
44.9	-2.69e-12	-3.13e-11
45	-1.95e-13	-2.63e-11
45.1	-1.95e-13	-2.13e-11
45.2	-5.07e-13	-2.13e-11
45.3	4.49e-12	-2.13e-11
45.4	4.49e-12	-2.13e-11
45.5	-5.82e-12	-2.63e-11
45.6	-5.51e-12	-2.13e-11
45.7	-1.76e-12	-2.63e-11
45.8	-9.88e-12	-2.63e-11
45.9	-8.01e-12	-3.13e-11
46	-4.88e-12	-3.13e-11
46.1	1.54e-11	-3.13e-11
46.2	1.54e-11	-3.13e-11
46.3	-1.95e-13	-4.13e-11
46.4	-2.69e-12	-4.13e-11
46.5	-1.76e-12	-4.13e-11
46.6	7.42e-13	-3.63e-11
46.7	-8.2e-13	-3.13e-11
46.8	1.68e-12	-3.63e-11
46.9	-3.94e-12	-3.13e-11
47	-4.26e-12	-3.13e-11
47.1	-5.82e-12	-3.63e-11
47.2	-1.95e-13	-3.63e-11
47.3	-8.94e-12	-5.13e-11
47.4	-6.13e-12	-4.13e-11
47.5	-5.82e-12	-3.13e-11
47.6	1.99e-12	-3.63e-11
47.7	1.37e-12	-3.13e-11
47.8	-5.82e-12	-3.13e-11
47.9	-5.07e-13	-3.13e-11
48	1.68e-12	-4.13e-11
48.1	1.99e-12	-4.63e-11
48.2	4.8e-12	-3.63e-11
48.3	4.3e-13	-3.63e-11
48.4	-8.63e-12	-4.13e-11
48.5	-4.57e-12	-3.63e-11
48.6	-1.13e-12	-4.13e-11
48.7	3.24e-12	-4.13e-11
48.8	-2.69e-12	-4.13e-11
48.9	-8.2e-13	-3.13e-11
49	-1.13e-12	-3.63e-11
49.1	2.62e-12	-3.13e-11
49.2	4.3e-13	-3.63e-11
49.3	-3.01e-12	-3.63e-11
49.4	-3.94e-12	-4.13e-11
49.5	-3.94e-12	-4.63e-11
49.6	1.99e-12	-5.13e-11
49.7	4.18e-12	-5.13e-11
49.8	4.49e-12	-5.13e-11
49.9	2.3e-12	-4.63e-11
50	-3.63e-12	-4.63e-11
50.1	-1.95e-13	-4.13e-11
50.2	4.3e-13	-4.13e-11
50.3	6.99e-12	-5.13e-11
50.4	-1.13e-12	-5.63e-11
50.5	-1.13e-12	-5.63e-11
50.6	3.24e-12	-5.63e-11
50.7	-6.76e-12	-6.13e-11
50.8	1.18e-13	-5.63e-11
50.9	4.8e-12	-5.63e-11
51	5.43e-12	-5.13e-11
51.1	3.24e-12	-5.13e-11
51.2	-4.88e-12	-5.63e-11
51.3	4.3e-13	-5.13e-11
51.4	1.18e-13	-5.13e-11
51.5	4.18e-12	-5.63e-11
51.6	1.99e-12	-5.13e-11
51.7	4.3e-13	-4.13e-11
51.8	2.3e-12	-4.13e-11
51.9	1.05e-12	-3.63e-11
52	-1.95e-13	-4.13e-11
52.1	2.3e-12	-4.63e-11
52.2	-6.44e-12	-4.13e-11
52.3	7.42e-13	-4.63e-11
52.4	-8.2e-13	-4.63e-11
52.5	7.42e-13	-4.63e-11
52.6	-2.07e-12	-4.63e-11
52.7	-1.46e-11	-4.63e-11
52.8	-1.13e-12	-4.63e-11
52.9	5.43e-12	-5.13e-11
53	1.37e-12	-5.13e-11
53.1	3.87e-12	-5.63e-11
53.2	3.55e-12	-5.63e-11
53.3	-1.13e-12	-4.63e-11
53.4	-4.57e-12	-5.13e-11
53.5	1.37e-12	-4.13e-11
53.6	-4.57e-12	-4.63e-11
53.7	-2.69e-12	-4.63e-11
53.8	2.3e-12	-4.13e-11
53.9	6.05e-12	-4.13e-11
54	5.12e-12	-4.13e-11
54.1	8.55e-12	-4.63e-11
54.2	1.37e-12	-5.13e-11
54.3	1.32e-11	-5.13e-11
54.4	-4.88e-12	-4.13e-11
54.5	-1.43e-11	-4.13e-11
54.6	-1.27e-11	-3.63e-11
54.7	1.37e-12	-3.63e-11
54.8	3.87e-12	-3.63e-11
54.9	-1.13e-12	-4.13e-11
55	-5.82e-12	-4.63e-11
55.1	-1.95e-13	-4.13e-11
55.2	-3.63e-12	-4.63e-11
55.3	4.3e-13	-4.63e-11
55.4	-5.07e-13	-4.63e-11
55.5	2.62e-12	-4.63e-11
55.6	2.93e-12	-3.63e-11
55.7	-8.2e-13	-3.63e-11
55.8	4.18e-12	-4.63e-11
55.9	-5.07e-13	-5.13e-11
56	3.24e-12	-4.13e-11
56.1	4.3e-13	-4.13e-11
56.2	1.99e-12	-4.13e-11
56.3	-8.2e-13	-3.63e-11
56.4	2.62e-12	-3.63e-11
56.5	1.18e-13	-4.13e-11
56.6	7.42e-13	-4.13e-11
56.7	3.87e-12	-4.13e-11
56.8	-1.95e-13	-4.63e-11
56.9	1.18e-13	-5.13e-11
57	1.18e-13	-4.13e-11
57.1	2.3e-12	-4.63e-11
57.2	-1.44e-12	-4.63e-11
57.3	3.87e-12	-5.13e-11
57.4	3.87e-12	-5.13e-11
57.5	-1.95e-13	-4.63e-11
57.6	1.05e-12	-4.63e-11
57.7	5.74e-12	-3.63e-11
57.8	-8.2e-13	-3.13e-11
57.9	2.3e-12	-2.63e-11
58	3.55e-12	-3.13e-11
58.1	-2.07e-12	-3.63e-11
58.2	-1.95e-13	-3.13e-11
58.3	3.55e-12	-4.13e-11
58.4	5.43e-12	-4.13e-11
58.5	2.3e-12	-4.63e-11
58.6	-2.07e-12	-4.13e-11
58.7	-1.13e-12	-4.13e-11
58.8	1.99e-12	-3.13e-11
58.9	1.99e-12	-3.13e-11
59	4.18e-12	-2.63e-11
59.1	2.93e-12	-2.63e-11
59.2	-5.07e-13	-3.13e-11
59.3	-5.82e-12	-3.63e-11
59.4	-1.44e-12	-2.63e-11
59.5	8.87e-12	-2.13e-11
59.6	7.62e-12	-2.13e-11
59.7	-3.01e-12	-2.63e-11
59.8	-5.51e-12	-2.13e-11
59.9	-3.01e-12	-2.63e-11
60	4.3e-13	-2.63e-11
60.1	-1.44e-12	-2.63e-11
60.2	-3.01e-12	-2.13e-11
60.3	-1.76e-12	-2.63e-11
60.4	-1.95e-13	-2.13e-11
60.5	-5.19e-12	-3.13e-11
60.6	1.05e-12	-4.13e-11
60.7	7.42e-13	-3.63e-11
60.8	-1.95e-13	-3.13e-11
60.9	-2.69e-12	-3.63e-11
61	1.82e-11	-3.13e-11
61.1	2.3e-12	-3.13e-11
61.2	-1.14e-11	-3.13e-11
61.3	-2.38e-12	-3.13e-11
61.4	7.42e-13	-3.63e-11
61.5	-7.07e-12	-3.63e-11
61.6	-3.94e-12	-3.13e-11
61.7	-8.2e-13	-3.13e-11
61.8	3.87e-12	-3.13e-11
61.9	4.49e-12	-2.63e-11
62	7.93e-12	-2.13e-11
62.1	-4.26e-12	-3.63e-11
62.2	-1.02e-11	-3.63e-11
62.3	-8.32e-12	-3.63e-11
62.4	-6.13e-12	-4.13e-11
62.5	-7.07e-12	-4.13e-11
62.6	-3.94e-12	-4.63e-11
62.7	7.42e-13	-5.13e-11
62.8	1.73e-11	-5.13e-11
62.9	5.43e-12	-5.13e-11
63	-6.13e-12	-5.13e-11
63.1	1.37e-12	-4.63e-11
63.2	-1.95e-13	-4.63e-11
63.3	-1.13e-12	-4.13e-11
63.4	-2.69e-12	-4.13e-11
63.5	-1.13e-12	-4.13e-11
63.6	-1.44e-12	-4.13e-11
63.7	-1.44e-12	-5.13e-11
63.8	-3.94e-12	-5.13e-11
63.9	-3.01e-12	-5.63e-11
64	1.18e-13	-7.13e-11
64.1	3.87e-12	-6.13e-11
64.2	-1.95e-13	-5.13e-11
64.3	-1.13e-12	-5.13e-11
64.4	3.24e-12	-5.13e-11
64.5	-5.82e-12	-4.63e-11
64.6	-1.44e-12	-5.13e-11
64.7	3.87e-12	-4.63e-11
64.8	3.55e-12	-4.63e-11
64.9	4.8e-12	-5.63e-11
65	-3.63e-12	-5.13e-11
65.1	-5.82e-12	-5.13e-11
65.2	1.99e-12	-4.63e-11
65.3	4.18e-12	-4.13e-11
65.4	1.99e-12	-4.63e-11
65.5	4.8e-12	-4.63e-11
65.6	-1.95e-13	-5.13e-11
65.7	7.42e-13	-4.63e-11
65.8	4.3e-13	-4.63e-11
65.9	4.8e-12	-4.63e-11
66	4.49e-12	-5.13e-11
66.1	-4.26e-12	-5.13e-11
66.2	-2.69e-12	-6.13e-11
66.3	3.87e-12	-6.63e-11
66.4	3.24e-12	-7.13e-11
66.5	4.49e-12	-6.63e-11
66.6	3.87e-12	-6.63e-11
66.7	-4.57e-12	-6.63e-11
66.8	-1.95e-13	-6.63e-11
66.9	3.55e-12	-7.13e-11
67	1.05e-12	-7.13e-11
67.1	-1.44e-12	-6.63e-11
67.2	2.93e-12	-7.13e-11
67.3	1.18e-13	-6.63e-11
67.4	1.99e-12	-7.13e-11
67.5	3.55e-12	-7.13e-11
67.6	6.05e-12	-6.13e-11
67.7	5.12e-12	-6.13e-11
67.8	-3.01e-12	-6.63e-11
67.9	-3.01e-12	-6.63e-11
68	-1.13e-12	-6.63e-11
68.1	3.87e-12	-6.63e-11
68.2	5.74e-12	-6.63e-11
68.3	2.93e-12	-6.63e-11
68.4	1.18e-13	-6.13e-11
68.5	7.42e-13	-6.13e-11
68.6	-8.2e-13	-5.63e-11
68.7	2.3e-12	-5.13e-11
68.8	-2.69e-12	-5.63e-11
68.9	5.12e-12	-5.13e-11
69	7.42e-13	-5.13e-11
69.1	2.93e-12	-6.13e-11
69.2	1.18e-13	-6.63e-11
69.3	-1.21e-11	-6.13e-11
69.4	-6.76e-12	-5.63e-11
69.5	6.68e-12	-5.63e-11
69.6	5.74e-12	-6.13e-11
69.7	4.8e-12	-6.63e-11
69.8	6.05e-12	-7.13e-11
69.9	3.55e-12	-6.63e-11
70	4.18e-12	-6.63e-11
70.1	3.87e-12	-6.63e-11
70.2	-8.2e-13	-6.13e-11
70.3	-1.76e-12	-6.13e-11
70.4	-8.2e-13	-6.13e-11
70.5	1.68e-12	-6.63e-11
70.6	9.8e-12	-7.13e-11
70.7	6.05e-12	-7.63e-11
70.8	7.93e-12	-8.13e-11
70.9	7.3e-12	-8.13e-11
71	9.18e-12	-7.13e-11
71.1	-1.46e-11	-6.63e-11
71.2	-8.63e-12	-7.13e-11
71.3	-6.76e-12	-7.13e-11
71.4	-1.95e-13	-7.63e-11
71.5	3.87e-12	-6.63e-11
71.6	2.93e-12	-6.63e-11
71.7	9.18e-12	-6.63e-11
71.8	-2.07e-12	-7.13e-11
71.9	3.87e-12	-7.13e-11
72	4.49e-12	-7.13e-11
72.1	8.87e-12	-7.63e-11
72.2	7.42e-13	-7.13e-11
72.3	1.68e-12	-5.63e-11
72.4	1.18e-13	-5.13e-11
72.5	-5.07e-13	-6.63e-11
72.6	-8.2e-13	-6.63e-11
72.7	1.18e-13	-7.13e-11
72.8	6.37e-12	-7.13e-11
72.9	-3.94e-12	-7.13e-11
73	-2.69e-12	-5.63e-11
73.1	-8.2e-13	-5.63e-11
73.2	-4.57e-12	-6.13e-11
73.3	-8.2e-13	-6.13e-11
73.4	5.12e-12	-5.63e-11
73.5	1.99e-12	-5.63e-11
73.6	7.42e-13	-5.63e-11
73.7	-5.07e-13	-5.63e-11
73.8	1.68e-12	-6.13e-11
73.9	3.24e-12	-6.13e-11
74	1.05e-12	-5.63e-11
74.1	-2.69e-12	-5.63e-11
74.2	2.3e-12	-5.13e-11
74.3	3.24e-12	-5.13e-11
74.4	1.18e-13	-5.63e-11
74.5	1.99e-12	-5.13e-11
74.6	1.05e-12	-4.63e-11
74.7	2.93e-12	-4.63e-11
74.8	2.3e-12	-4.63e-11
74.9	4.18e-12	-4.63e-11
75	4.18e-12	-4.13e-11
75.1	-2.07e-12	-4.63e-11
75.2	-1.95e-13	-4.63e-11
75.3	7.42e-13	-4.63e-11
75.4	2.93e-12	-4.13e-11
75.5	3.55e-12	-4.63e-11
75.6	-1.44e-12	-4.13e-11
75.7	7.42e-13	-4.13e-11
75.8	-1.44e-12	-3.13e-11
75.9	-8.2e-13	-3.63e-11
76	-4.57e-12	-4.63e-11
76.1	5.74e-12	-3.63e-11
76.2	7.3e-12	-4.13e-11
76.3	2.3e-12	-4.13e-11
76.4	-6.13e-12	-4.13e-11
76.5	-2.69e-12	-3.63e-11
76.6	-2.38e-12	-3.63e-11
76.7	3.55e-12	-4.13e-11
76.8	1.18e-13	-3.63e-11
76.9	1.05e-12	-3.63e-11
77	2.62e-12	-4.13e-11
77.1	1.68e-12	-3.63e-11
77.2	-3.01e-12	-4.13e-11
77.3	-5.07e-13	-4.13e-11
77.4	1.18e-13	-4.13e-11
77.5	2.93e-12	-4.13e-11
77.6	8.55e-12	-4.63e-11
77.7	1.42e-11	-4.63e-11
77.8	1.99e-12	-4.63e-11
77.9	-8.94e-12	-4.13e-11
78	-2.38e-12	-4.63e-11
78.1	-5.82e-12	-3.13e-11
78.2	-6.76e-12	-2.63e-11
78.3	-5.07e-13	-3.13e-11
78.4	1.37e-12	-3.63e-11
78.5	-1.13e-12	-3.63e-11
78.6	3.24e-12	-4.13e-11
78.7	6.99e-12	-4.13e-11
78.8	-8.2e-13	-4.13e-11
78.9	-7.69e-12	-4.13e-11
79	-1.44e-12	-3.63e-11
79.1	-2.07e-12	-3.13e-11
79.2	-1.21e-11	-3.13e-11
79.3	-3.94e-12	-3.13e-11
79.4	1.99e-12	-3.13e-11
79.5	1.54e-11	-3.13e-11
79.6	6.68e-12	-2.63e-11
79.7	4.18e-12	-3.13e-11
79.8	-1.13e-12	-4.13e-11
79.9	7.42e-13	-4.13e-11
80	-1.76e-12	-3.63e-11
80.1	-3.32e-12	-4.13e-11
80.2	-1.13e-12	-4.13e-11
80.3	-3.32e-12	-3.63e-11
80.4	-4.57e-12	-3.13e-11
80.5	-2.07e-12	-2.63e-11
80.6	-4.57e-12	-3.63e-11
80.7	-8.2e-13	-4.13e-11
80.8	2.62e-12	-4.13e-11
80.9	-3.01e-12	-3.63e-11
81	1.18e-13	-4.13e-11
81.1	3.24e-12	-5.13e-11
81.2	-5.51e-12	-5.13e-11
81.3	-2.07e-12	-5.13e-11
81.4	7.42e-13	-5.13e-11
81.5	-1.76e-12	-4.63e-11
81.6	4.3e-13	-4.63e-11
81.7	-5.82e-12	-4.63e-11
81.8	-3.63e-12	-5.13e-11
81.9	1.37e-12	-4.63e-11
82	2.62e-12	-4.63e-11
82.1	1.05e-12	-5.13e-11
82.2	-2.07e-12	-4.63e-11
82.3	1.99e-12	-4.63e-11
82.4	-1.13e-12	-4.13e-11
82.5	-2.38e-12	-4.13e-11
82.6	1.05e-12	-3.13e-11
82.7	4.3e-13	-3.13e-11
82.8	-8.2e-13	-3.63e-11
82.9	2.3e-12	-3.63e-11
83	-5.07e-13	-4.13e-11
83.1	-1.13e-12	-3.13e-11
83.2	-1.95e-13	-3.63e-11
83.3	-5.19e-12	-3.63e-11
83.4	2.3e-12	-3.63e-11
83.5	2.93e-12	-3.13e-11
83.6	5.12e-12	-4.13e-11
83.7	-2.07e-12	-4.13e-11
83.8	-5.07e-13	-4.13e-11
83.9	-1.13e-12	-4.63e-11
84	-5.07e-13	-5.13e-11
84.1	2.3e-12	-6.13e-11
84.2	-8.2e-13	-5.63e-11
84.3	7.3e-12	-4.63e-11
84.4	4.3e-13	-5.13e-11
84.5	-6.13e-12	-5.63e-11
84.6	-5.19e-12	-5.13e-11
84.7	-1.44e-12	-5.13e-11
84.8	-5.07e-13	-4.63e-11
84.9	1.18e-13	-4.63e-11
85	-3.63e-12	-4.13e-11
85.1	1.68e-12	-3.63e-11
85.2	-3.63e-12	-3.63e-11
85.3	-5.51e-12	-3.63e-11
85.4	-4.26e-12	-4.63e-11
85.5	-1.02e-11	-4.63e-11
85.6	1.18e-13	-4.13e-11
85.7	-3.01e-12	-4.13e-11
85.8	-9.26e-12	-5.13e-11
85.9	-7.69e-12	-4.63e-11
86	-1.21e-11	-5.13e-11
86.1	4.3e-13	-4.63e-11
86.2	8.87e-12	-3.63e-11
86.3	9.49e-12	-3.63e-11
86.4	3.55e-12	-3.63e-11
86.5	3.87e-12	-3.63e-11
86.6	1.18e-13	-4.13e-11
86.7	1.99e-12	-3.63e-11
86.8	-4.88e-12	-3.63e-11
86.9	-1.76e-12	-3.13e-11
87	-3.01e-12	-3.13e-11
87.1	4.3e-13	-3.63e-11
87.2	5.74e-12	-4.13e-11
87.3	3.87e-12	-3.63e-11
87.4	-5.07e-13	-4.63e-11
87.5	4.8e-12	-4.63e-11
87.6	9.18e-12	-5.13e-11
87.7	4.18e-12	-5.13e-11
87.8	-1.89e-11	-4.63e-11
87.9	-1.05e-11	-4.63e-11
88	-5.07e-13	-5.13e-11
88.1	-1.95e-13	-5.13e-11
88.2	-2.07e-12	-4.63e-11
88.3	2.62e-12	-5.63e-11
88.4	4.18e-12	-5.63e-11
88.5	-2.38e-12	-6.13e-11
88.6	1.37e-12	-6.63e-11
88.7	-1.13e-12	-6.13e-11
88.8	-1.95e-13	-5.63e-11
88.9	1.99e-12	-5.63e-11
89	-3.01e-12	-3.63e-11
89.1	-1.44e-12	-4.13e-11
89.2	-3.63e-12	-5.63e-11
89.3	2.3e-12	-5.63e-11
89.4	2.93e-12	-6.13e-11
89.5	-2.38e-12	-6.63e-11
89.6	-3.01e-12	-6.63e-11
89.7	-8.2e-13	-6.63e-11
89.8	7.42e-13	-6.63e-11
89.9	4.18e-12	-7.63e-11
90	4.49e-12	-7.13e-11
90.1	-8.2e-13	-6.63e-11
90.2	-2.07e-12	-6.63e-11
90.3	-1.13e-12	-6.13e-11
90.4	-3.63e-12	-6.13e-11
90.5	-8.2e-13	-6.13e-11
90.6	1.37e-12	-6.13e-11
90.7	-1.44e-12	-6.63e-11
90.8	-1.13e-12	-6.63e-11
90.9	4.3e-13	-6.63e-11
91	7.42e-13	-5.63e-11
91.1	-5.07e-13	-6.13e-11
91.2	-1.76e-12	-6.63e-11
91.3	-2.38e-12	-6.63e-11
91.4	1.18e-13	-6.13e-11
91.5	7.42e-13	-6.13e-11
91.6	-1.76e-12	-5.63e-11
91.7	-5.07e-13	-5.63e-11
91.8	2.3e-12	-5.13e-11
91.9	1.05e-12	-5.63e-11
92	-5.51e-12	-5.63e-11
92.1	-3.63e-12	-5.63e-11
92.2	-1.76e-12	-5.13e-11
92.3	-2.69e-12	-4.63e-11
92.4	-6.13e-12	-4.63e-11
92.5	-3.01e-12	-4.13e-11
92.6	1.05e-12	-4.63e-11
92.7	4.3e-13	-4.63e-11
92.8	5.74e-12	-4.13e-11
92.9	2.62e-12	-3.63e-11
93	-2.69e-12	-3.13e-11
93.1	7.42e-13	-3.13e-11
93.2	-2.38e-12	-3.63e-11
93.3	1.37e-12	-3.63e-11
93.4	1.18e-13	-3.63e-11
93.5	-1.44e-12	-3.63e-11
93.6	-1.95e-13	-4.13e-11
93.7	5.43e-12	-4.13e-11
93.8	4.3e-13	-4.13e-11
93.9	-6.44e-12	-4.13e-11
94	-8.2e-13	-4.63e-11
94.1	6.05e-12	-4.13e-11
94.2	1.68e-12	-3.63e-11
94.3	1.04e-11	-3.63e-11
94.4	6.37e-12	-3.63e-11
94.5	-1.11e-11	-2.63e-11
94.6	-6.44e-12	-2.63e-11
94.7	-4.57e-12	-3.13e-11
94.8	-5.82e-12	-3.13e-11
94.9	-1.13e-12	-3.13e-11
95	-2.38e-12	-3.13e-11
95.1	-2.07e-12	-3.13e-11
95.2	-2.38e-12	-3.13e-11
95.3	1.18e-13	-3.63e-11
95.4	-5.07e-13	-3.13e-11
95.5	-6.44e-12	-2.63e-11
95.6	-8.01e-12	-3.13e-11
95.7	-8.2e-13	-3.63e-11
95.8	-4.57e-12	-3.63e-11
95.9	-5.82e-12	-4.13e-11
96	-1.3e-11	-4.13e-11
96.1	1.76e-11	-4.63e-11
96.2	1.01e-11	-5.13e-11
96.3	6.37e-12	-5.13e-11
96.4	4.49e-12	-5.13e-11
96.5	4.18e-12	-5.63e-11
96.6	-5.51e-12	-5.13e-11
96.7	2.62e-12	-5.13e-11
96.8	2.62e-12	-4.63e-11
96.9	-5.07e-13	-4.13e-11
97	3.87e-12	-4.63e-11
97.1	-1.95e-13	-4.13e-11
97.2	1.99e-12	-4.13e-11
97.3	-2.38e-12	-5.13e-11
97.4	1.99e-12	-4.63e-11
97.5	1.99e-12	-4.13e-11
97.6	4.3e-13	-4.63e-11
97.7	2.62e-12	-5.13e-11
97.8	-5.07e-13	-5.13e-11
97.9	-8.2e-13	-5.63e-11
98	3.87e-12	-5.63e-11
98.1	-1.13e-12	-5.13e-11
98.2	2.62e-12	-4.63e-11
98.3	2.93e-12	-4.63e-11
98.4	1.05e-12	-5.13e-11
98.5	1.05e-12	-5.13e-11
98.6	4.18e-12	-5.63e-11
98.7	1.05e-12	-5.63e-11
98.8	-1.76e-12	-5.63e-11
98.9	1.37e-12	-5.13e-11
99	-5.07e-13	-5.13e-11
99.1	1.37e-12	-4.63e-11
99.2	2.62e-12	-4.13e-11
99.3	7.42e-13	-4.13e-11
99.4	3.55e-12	-5.13e-11
99.5	-1.13e-12	-5.13e-11
99.6	2.62e-12	-4.63e-11
99.7	-1.95e-13	-5.13e-11
99.8	-5.07e-13	-5.13e-11
99.9	1.05e-12	-5.63e-11
100	1.18e-13	-6.13e-11
100.1	1.99e-12	-5.63e-11
100.2	-2.07e-12	-5.63e-11
100.3	2.93e-12	-5.63e-11
100.4	2.3e-12	-5.13e-11
100.5	2.3e-12	-5.13e-11
100.6	1.18e-13	-4.63e-11
100.7	2.62e-12	-4.63e-11
100.8	7.3e-12	-5.63e-11
100.9	-5.07e-13	-5.63e-11
101	2.93e-12	-4.13e-11
101.1	-5.51e-12	-5.13e-11
101.2	-4.57e-12	-5.13e-11
101.3	5.12e-12	-5.63e-11
101.4	4.18e-12	-5.63e-11
101.5	1.05e-12	-6.13e-11
101.6	2.62e-12	-6.13e-11
101.7	-2.69e-12	-6.13e-11
101.8	-2.07e-12	-6.13e-11
101.9	3.24e-12	-5.63e-11
102	-1.13e-12	-5.63e-11
102.1	1.37e-12	-5.63e-11
102.2	-5.51e-12	-5.13e-11
102.3	6.99e-12	-5.63e-11
102.4	-5.07e-13	-6.13e-11
102.5	-3.32e-12	-6.13e-11
102.6	-1.08e-11	-6.13e-11
102.7	-1.08e-11	-6.13e-11
102.8	7.42e-13	-5.63e-11
102.9	5.43e-12	-5.13e-11
103	6.37e-12	-5.13e-11
103.1	7.93e-12	-4.63e-11
103.2	4.18e-12	-5.13e-11
103.3	3.55e-12	-4.13e-11
103.4	-8.2e-13	-4.13e-11
103.5	-3.01e-12	-4.13e-11
103.6	-2.07e-12	-4.63e-11
103.7	-1.13e-12	-4.63e-11
103.8	5.43e-12	-4.63e-11
103.9	7.62e-12	-5.13e-11
104	1.18e-13	-5.13e-11
104.1	3.87e-12	-5.13e-11
104.2	5.43e-12	-4.63e-11
104.3	7.62e-12	-4.63e-11
104.4	-1.05e-11	-5.13e-11
104.5	-1.36e-11	-5.13e-11
104.6	-7.07e-12	-5.13e-11
104.7	-1.95e-13	-5.13e-11
104.8	-2.38e-12	-6.13e-11
104.9	1.18e-13	-5.63e-11
105	4.3e-13	-6.13e-11
105.1	4.3e-13	-5.63e-11
105.2	-1.76e-12	-6.13e-11
105.3	-2.69e-12	-6.63e-11
105.4	-1.13e-12	-6.63e-11
105.5	8.55e-12	-6.63e-11
105.6	1.05e-12	-5.63e-11
105.7	-5.07e-13	-5.13e-11
105.8	-2.69e-12	-5.63e-11
105.9	-7.07e-12	-6.13e-11
106	-2.69e-12	-6.63e-11
106.1	-8.2e-13	-6.13e-11
106.2	4.8e-12	-5.13e-11
106.3	7.42e-13	-5.63e-11
106.4	-3.01e-12	-5.13e-11
106.5	-5.51e-12	-5.63e-11
106.6	4.3e-13	-5.63e-11
106.7	5.12e-12	-5.13e-11
106.8	-1.76e-12	-4.63e-11
106.9	-2.38e-12	-5.13e-11
107	-6.76e-12	-4.13e-11
107.1	-5.82e-12	-4.13e-11
107.2	-8.2e-13	-4.63e-11
107.3	5.74e-12	-5.13e-11
107.4	1.68e-12	-5.63e-11
107.5	7.42e-13	-5.63e-11
107.6	3.55e-12	-5.63e-11
107.7	-2.07e-12	-5.63e-11
107.8	-3.63e-12	-5.13e-11
107.9	-8.2e-13	-5.63e-11
108	-8.2e-13	-5.63e-11
108.1	-8.2e-13	-5.63e-11
108.2	-5.07e-13	-5.63e-11
108.3	-2.07e-12	-6.13e-11
108.4	1.18e-13	-6.13e-11
108.5	-1.13e-12	-6.63e-11
108.6	1.18e-13	-6.13e-11
108.7	6.37e-12	-6.13e-11
108.8	1.18e-13	-6.63e-11
108.9	-6.44e-12	-5.63e-11
109	4.18e-12	-5.63e-11
109.1	1.05e-12	-5.13e-11
109.2	-2.69e-12	-5.63e-11
109.3	-8.63e-12	-6.13e-11
109.4	-2.69e-12	-5.63e-11
109.5	5.43e-12	-5.63e-11
109.6	1.18e-13	-5.63e-11
109.7	-1.76e-12	-5.63e-11
109.8	-3.32e-12	-6.13e-11
109.9	-1.44e-12	-6.13e-11
110	-3.01e-12	-6.13e-11
110.1	1.37e-12	-5.63e-11
110.2	4.3e-13	-5.63e-11
110.3	1.37e-12	-5.63e-11
110.4	-2.69e-12	-5.63e-11
110.5	-2.69e-12	-6.13e-11
110.6	-2.07e-12	-6.63e-11
110.7	2.62e-12	-5.63e-11
110.8	1.37e-12	-5.13e-11
110.9	2.62e-12	-5.13e-11
111	1.48e-11	-4.63e-11
111.1	1.37e-12	-4.63e-11
111.2	-8.01e-12	-5.13e-11
111.3	-2.38e-12	-5.13e-11
111.4	-2.69e-12	-5.63e-11
111.5	-2.38e-12	-4.63e-11
111.6	4.18e-12	-5.13e-11
111.7	7.42e-13	-4.63e-11
111.8	-4.26e-12	-5.13e-11
111.9	1.18e-13	-5.13e-11
112	1.18e-13	-5.63e-11
112.1	5.12e-12	-5.63e-11
112.2	-3.32e-12	-5.63e-11
112.3	-2.38e-12	-5.13e-11
112.4	-7.38e-12	-5.13e-11
112.5	-7.38e-12	-5.13e-11
112.6	-1.24e-11	-4.63e-11
112.7	-1.13e-12	-5.13e-11
112.8	2.14e-11	-4.63e-11
112.9	1.14e-11	-3.63e-11
113	-5.07e-13	-3.63e-11
113.1	4.3e-13	-4.13e-11
113.2	-1.76e-12	-4.13e-11
113.3	7.42e-13	-4.13e-11
113.4	-8.2e-13	-3.63e-11
113.5	-1.13e-12	-3.63e-11
113.6	-1.76e-12	-3.13e-11
113.7	3.24e-12	-3.13e-11
113.8	-2.69e-12	-3.63e-11
113.9	2.62e-12	-4.13e-11
114	7.42e-13	-6.63e-11
114.1	2.3e-12	-5.13e-11
114.2	-8.2e-13	-4.63e-11
114.3	-6.44e-12	-4.63e-11
114.4	-1.44e-12	-5.13e-11
114.5	-6.13e-12	-6.13e-11
114.6	3.55e-12	-5.13e-11
114.7	3.55e-12	-5.13e-11
114.8	7.42e-13	-5.13e-11
114.9	7.42e-13	-4.63e-11
115	-5.82e-12	-4.63e-11
115.1	-8.01e-12	-5.13e-11
115.2	-3.01e-12	-4.63e-11
115.3	2.3e-12	-3.63e-11
115.4	-1.95e-13	-3.13e-11
115.5	1.05e-12	-3.63e-11
115.6	7.42e-13	-3.63e-11
115.7	-8.2e-13	-3.63e-11
115.8	-3.94e-12	-3.13e-11
115.9	4.3e-13	-3.13e-11
116	-2.07e-12	-3.13e-11
116.1	4.3e-13	-3.63e-11
116.2	3.55e-12	-3.63e-11
116.3	-8.2e-13	-4.13e-11
116.4	7.42e-13	-4.13e-11
116.5	-2.69e-12	-4.13e-11
116.6	-3.32e-12	-4.13e-11
116.7	-3.63e-12	-3.63e-11
116.8	3.24e-12	-4.13e-11
116.9	-1.95e-13	-4.63e-11
117	-3.01e-12	-4.63e-11
117.1	-3.63e-12	-4.63e-11
117.2	-2.69e-12	-5.13e-11
117.3	-4.88e-12	-5.13e-11
117.4	-5.19e-12	-5.13e-11
117.5	-5.19e-12	-5.63e-11
117.6	4.3e-13	-5.13e-11
117.7	1.18e-13	-4.13e-11
117.8	-7.69e-12	-4.63e-11
117.9	-4.26e-12	-4.63e-11
118	-1.13e-12	-3.63e-11
118.1	-3.63e-12	-3.13e-11
118.2	-3.01e-12	-3.63e-11
118.3	5.12e-12	-3.63e-11
118.4	-1.76e-12	-3.63e-11
118.5	-4.26e-12	-3.13e-11
118.6	-2.07e-12	-2.63e-11
118.7	7.42e-13	-2.63e-11
118.8	-2.38e-12	-2.13e-11
118.9	1.05e-12	-1.63e-11
119	1.18e-13	-1.63e-11
119.1	-4.26e-12	-2.63e-11
119.2	-8.32e-12	-2.63e-11
119.3	-1.18e-11	-3.63e-11
119.4	-1.14e-11	-3.13e-11
119.5	4.49e-12	-2.63e-11
119.6	1.05e-12	-3.63e-11
119.7	-1.44e-12	-3.13e-11
119.8	2.93e-12	-3.13e-11
119.9	8.24e-12	-2.63e-11
120	1.37e-12	-3.13e-11
120.1	-1.13e-12	-3.13e-11
120.2	-5.19e-12	-2.63e-11
120.3	-7.69e-12	-2.63e-11
120.4	-1.44e-12	-2.63e-11
120.5	6.99e-12	-2.63e-11
120.6	3.87e-12	-2.13e-11
120.7	4.3e-13	-2.13e-11
120.8	3.87e-12	-2.63e-11
120.9	6.05e-12	-2.63e-11
121	4.18e-12	-2.63e-11
121.1	-1.24e-11	-3.13e-11
121.2	-2.02e-11	-3.13e-11
121.3	-3.32e-12	-2.63e-11
121.4	-3.63e-12	-2.63e-11
121.5	-3.63e-12	-1.63e-11
121.6	-2.69e-12	-2.63e-11
121.7	-1.95e-13	-2.63e-11
121.8	-4.26e-12	-2.63e-11
121.9	-4.26e-12	-3.13e-11
122	1.99e-12	-3.13e-11
122.1	7.42e-13	-2.63e-11
122.2	-1.76e-12	-3.13e-11
122.3	-1.44e-12	-2.63e-11
122.4	-6.13e-12	-2.63e-11
122.5	-5.82e-12	-3.13e-11
122.6	1.99e-12	-3.63e-11
122.7	-4.88e-12	-3.13e-11
122.8	4.3e-13	-3.63e-11
122.9	-1.13e-12	-3.63e-11
123	-1.44e-12	-3.63e-11
123.1	-1.44e-12	-3.63e-11
123.2	-4.26e-12	-3.63e-11
123.3	7.42e-13	-3.63e-11
123.4	3.87e-12	-3.63e-11
123.5	-2.38e-12	-4.13e-11
123.6	-2.69e-12	-4.13e-11
123.7	-4.57e-12	-3.63e-11
123.8	-4.26e-12	-4.13e-11
123.9	-5.07e-13	-4.63e-11
124	7.42e-13	-5.13e-11
124.1	1.18e-13	-4.13e-11
124.2	-8.2e-13	-3.63e-11
124.3	-5.07e-13	-3.63e-11
124.4	-1.95e-13	-3.63e-11
124.5	-4.88e-12	-3.63e-11
124.6	-4.57e-12	-3.63e-11
124.7	-1.13e-12	-3.63e-11
124.8	3.55e-12	-3.13e-11
124.9	4.3e-13	-3.13e-11
125	5.43e-12	-3.13e-11
125.1	2.3e-12	-3.13e-11
125.2	-5.19e-12	-3.13e-11
125.3	-5.19e-12	-3.13e-11
125.4	2.62e-12	-3.13e-11
125.5	-5.07e-13	-3.13e-11
125.6	-2.38e-12	-2.63e-11
125.7	-2.38e-12	-3.13e-11
125.8	-2.69e-12	-2.13e-11
125.9	-2.07e-12	-3.13e-11
126	-2.07e-12	-4.13e-11
126.1	5.43e-12	-3.13e-11
126.2	6.37e-12	-3.13e-11
126.3	-1.13e-12	-3.63e-11
126.4	-1.95e-13	-3.13e-11
126.5	-5.07e-13	-3.13e-11
126.6	-2.07e-12	-3.13e-11
126.7	2.3e-12	-3.63e-11
126.8	-1.76e-12	-3.13e-11
126.9	1.68e-12	-3.13e-11
127	-2.07e-12	-3.13e-11
127.1	-6.44e-12	-3.13e-11
127.2	-3.01e-12	-4.13e-11
127.3	1.68e-12	-4.63e-11
127.4	2.93e-12	-4.13e-11
127.5	4.3e-13	-4.63e-11
127.6	7.93e-12	-4.13e-11
127.7	9.8e-12	-4.63e-11
127.8	-4.88e-12	-3.63e-11
127.9	-5.07e-13	-3.13e-11
128	-8.2e-13	-3.63e-11
128.1	-2.07e-12	-3.63e-11
128.2	-6.44e-12	-3.13e-11
128.3	-3.94e-12	-4.13e-11
128.4	4.3e-13	-4.13e-11
128.5	6.05e-12	-4.63e-11
128.6	4.8e-12	-4.63e-11
128.7	2.93e-12	-4.63e-11
128.8	-6.76e-12	-4.13e-11
128.9	-5.51e-12	-4.63e-11
129	-6.13e-12	-4.63e-11
129.1	-4.88e-12	-3.63e-11
129.2	-1.3e-11	-4.13e-11
129.3	-1.02e-11	-4.13e-11
129.4	1.29e-11	-4.63e-11
129.5	1.32e-11	-4.63e-11
129.6	2.62e-12	-4.63e-11
129.7	4.18e-12	-3.63e-11
129.8	2.93e-12	-4.63e-11
129.9	3.24e-12	-4.13e-11
130	-3.63e-12	-3.63e-11
130.1	-1.76e-12	-4.13e-11
130.2	1.05e-12	-3.63e-11
130.3	-2.07e-12	-3.63e-11
130.4	-1.95e-13	-3.63e-11
130.5	3.55e-12	-3.63e-11
130.6	-1.13e-12	-4.63e-11
130.7	-2.07e-12	-5.13e-11
130.8	-5.07e-13	-4.13e-11
130.9	-2.38e-12	-3.13e-11
131	1.18e-13	-2.63e-11
131.1	7.42e-13	-3.13e-11
131.2	-3.32e-12	-3.63e-11
131.3	1.18e-13	-2.63e-11
131.4	1.18e-13	-3.13e-11
131.5	4.18e-12	-3.13e-11
131.6	4.3e-13	-3.13e-11
131.7	-5.51e-12	-3.13e-11
131.8	-1.95e-13	-3.13e-11
131.9	-8.2e-13	-2.63e-11
132	4.18e-12	-2.63e-11
132.1	-5.07e-13	-2.63e-11
132.2	2.62e-12	-3.13e-11
132.3	-1.76e-12	-3.13e-11
132.4	-3.63e-12	-2.13e-11
132.5	-3.63e-12	-2.63e-11
132.6	-2.07e-12	-1.63e-11
132.7	-5.07e-13	-1.63e-11
132.8	1.99e-12	-2.13e-11
132.9	7.42e-13	-2.13e-11
133	7.42e-13	-2.13e-11
133.1	4.3e-13	-2.13e-11
133.2	-1.13e-12	-2.13e-11
133.3	-6.76e-12	-2.63e-11
133.4	-1.44e-12	-3.13e-11
133.5	4.3e-13	-2.63e-11
133.6	1.37e-12	-3.63e-11
133.7	4.3e-13	-3.13e-11
133.8	-1.13e-12	-3.13e-11
133.9	4.3e-13	-3.13e-11
134	1.37e-12	-3.13e-11
134.1	-2.69e-12	-3.63e-11
134.2	4.3e-13	-2.63e-11
134.3	4.8e-12	-1.63e-11
134.4	-3.01e-12	-2.13e-11
134.5	-1.44e-12	-3.63e-11
134.6	-8.2e-13	-2.13e-11
134.7	2.62e-12	-3.13e-11
134.8	1.99e-12	-3.63e-11
134.9	1.05e-12	-3.13e-11
135	1.99e-12	-3.13e-11
135.1	3.87e-12	-3.63e-11
135.2	1.99e-12	-4.13e-11
135.3	1.37e-12	-4.13e-11
135.4	-1.95e-13	-4.13e-11
135.5	2.62e-12	-3.13e-11
135.6	4.3e-13	-2.13e-11
135.7	-2.07e-12	-3.13e-11
135.8	-2.07e-12	-3.63e-11
135.9	-5.82e-12	-4.13e-11
136	-1.43e-11	-3.63e-11
136.1	1.05e-12	-4.13e-11
136.2	9.18e-12	-3.13e-11
136.3	7.93e-12	-2.63e-11
136.4	7.62e-12	-3.13e-11
136.5	6.99e-12	-3.63e-11
136.6	7.42e-13	-3.63e-11
136.7	1.18e-13	-3.13e-11
136.8	1.99e-12	-3.13e-11
136.9	-3.01e-12	-2.63e-11
137	-3.94e-12	-3.13e-11
137.1	7.62e-12	-3.13e-11
137.2	8.87e-12	-3.13e-11
137.3	6.68e-12	-3.13e-11
137.4	1.68e-12	-3.63e-11
137.5	6.99e-12	-3.13e-11
137.6	8.55e-12	-3.63e-11
137.7	-5.51e-12	-3.13e-11
137.8	-1.55e-11	-3.13e-11
137.9	1.37e-12	-3.13e-11
138	4.49e-12	-3.13e-11
138.1	-4.26e-12	-3.13e-11
138.2	1.18e-13	-2.13e-11
138.3	2.93e-12	-2.13e-11
138.4	3.87e-12	-2.63e-11
138.5	-1.44e-12	-2.63e-11
138.6	-1.13e-12	-2.63e-11
138.7	7.42e-13	-2.63e-11
138.8	-5.07e-13	-2.63e-11
138.9	-1.13e-12	-2.63e-11
139	4.18e-12	-2.13e-11
139.1	4.49e-12	-2.63e-11
139.2	2.3e-12	-2.63e-11
139.3	-8.2e-13	-1.63e-11
139.4	4.3e-13	-6.29e-12
139.5	2.62e-12	-1.13e-11
139.6	2.3e-12	-6.29e-12
139.7	2.3e-12	-1.13e-11
139.8	-1.13e-12	-1.63e-11
139.9	1.05e-12	-1.63e-11
140	4.49e-12	-1.63e-11
140.1	6.37e-12	-1.63e-11
140.2	-4.26e-12	-1.63e-11
140.3	-2.38e-12	-1.63e-11
140.4	1.05e-12	-1.63e-11
140.5	1.18e-13	-1.63e-11
140.6	7.42e-13	-1.13e-11
140.7	-1.95e-13	-1.13e-11
140.8	-2.38e-12	-2.13e-11
140.9	-1.76e-12	-2.13e-11
141	1.05e-12	-2.13e-11
141.1	2.62e-12	-2.63e-11
141.2	-1.95e-13	-2.63e-11
141.3	-4.26e-12	-2.63e-11
141.4	1.99e-12	-3.13e-11
141.5	-1.95e-13	-3.13e-11
141.6	5.12e-12	-2.63e-11
141.7	1.37e-12	-2.63e-11
141.8	4.3e-13	-2.63e-11
141.9	1.05e-12	-3.63e-11
142	1.37e-12	-2.63e-11
142.1	2.62e-12	-3.13e-11
142.2	1.37e-12	-2.63e-11
142.3	2.62e-12	-2.63e-11
142.4	-1.76e-12	-2.63e-11
142.5	-3.01e-12	-3.13e-11
142.6	-3.32e-12	-4.13e-11
142.7	-1.13e-12	-4.63e-11
142.8	3.55e-12	-4.13e-11
142.9	4.8e-12	-3.63e-11
143	2.62e-12	-3.13e-11
143.1	-8.2e-13	-3.13e-11
143.2	-3.01e-12	-2.63e-11
143.3	-2.38e-12	-3.13e-11
143.4	3.87e-12	-3.13e-11
143.5	3.24e-12	-3.13e-11
143.6	1.99e-12	-2.63e-11
143.7	-1.95e-13	-2.63e-11
143.8	-3.94e-12	-1.63e-11
143.9	-5.07e-13	-2.63e-11
144	-1.76e-12	-1.63e-11
144.1	-3.01e-12	-2.13e-11
144.2	1.2e-11	-2.13e-11
144.3	1.26e-11	-1.63e-11
144.4	1.99e-12	-1.63e-11
144.5	4.3e-13	-2.63e-11
144.6	-3.63e-12	-2.63e-11
144.7	-3.94e-12	-2.63e-11
144.8	-4.57e-12	-2.13e-11
144.9	-3.01e-12	-1.63e-11
145	-1.13e-12	-2.13e-11
145.1	7.42e-13	-1.63e-11
145.2	7.42e-13	-2.13e-11
145.3	2.93e-12	-2.63e-11
145.4	7.42e-13	-2.13e-11
145.5	-3.01e-12	-1.63e-11
145.6	-5.19e-12	-1.13e-11
145.7	-5.19e-12	-1.13e-11
145.8	-4.88e-12	-1.63e-11
145.9	-1.55e-11	-1.63e-11
146	-3.94e-12	-1.63e-11
146.1	2.04e-11	-1.13e-11
146.2	1.39e-11	-1.63e-11
146.3	2.3e-12	-1.13e-11
146.4	2.62e-12	-6.29e-12
146.5	-8.2e-13	-1.63e-11
146.6	-3.63e-12	-2.13e-11
146.7	2.3e-12	-1.63e-11
146.8	-8.2e-13	-1.13e-11
146.9	-3.94e-12	-1.13e-11
147	1.99e-12	-1.63e-11
147.1	7.42e-13	-2.13e-11
147.2	-5.51e-12	-2.13e-11
147.3	3.87e-12	-2.63e-11
147.4	-1.95e-13	-2.63e-11
147.5	-1.95e-13	-2.13e-11
147.6	1.99e-12	-1.63e-11
147.7	-1.44e-12	-1.63e-11
147.8	-2.69e-12	-2.13e-11
147.9	7.42e-13	-1.63e-11
148	-3.01e-12	-2.13e-11
148.1	-3.01e-12	-1.63e-11
148.2	2.93e-12	-1.63e-11
148.3	-8.2e-13	-2.63e-11
148.4	-4.57e-12	-2.13e-11
148.5	-2.07e-12	-1.63e-11
148.6	-8.2e-13	-1.13e-11
148.7	2.62e-12	-1.13e-11
148.8	3.55e-12	-1.13e-11
148.9	4.3e-13	-1.63e-11
149	4.3e-13	-2.13e-11
149.1	-1.76e-12	-1.63e-11
149.2	7.42e-13	-1.63e-11
149.3	-5.19e-12	-2.13e-11
149.4	4.3e-13	-2.13e-11
149.5	3.24e-12	-2.13e-11
149.6	-8.2e-13	-2.63e-11
149.7	-1.13e-12	-2.13e-11
149.8	1.37e-12	-2.13e-11
149.9	-6.13e-12	-2.13e-11
150	-1.44e-12	-2.63e-11
150.1	1.05e-12	-2.13e-11
150.2	4.18e-12	-2.13e-11
150.3	-2.69e-12	-2.63e-11
150.4	-1.13e-12	-2.13e-11
150.5	-5.07e-13	-3.13e-11
150.6	2.93e-12	-3.63e-11
150.7	-8.2e-13	-4.13e-11
150.8	-4.88e-12	-5.13e-11
150.9	-2.38e-12	-4.13e-11
151	6.68e-12	-3.63e-11
151.1	-7.07e-12	-4.63e-11
151.2	-5.19e-12	-3.63e-11
151.3	-5.07e-13	-3.13e-11
151.4	4.3e-13	-3.13e-11
151.5	1.05e-12	-3.13e-11
151.6	2.62e-12	-3.13e-11
151.7	-8.2e-13	-3.13e-11
151.8	-2.07e-12	-2.63e-11
151.9	-6.13e-12	-2.63e-11
152	-2.38e-12	-2.63e-11
152.1	-1.76e-12	-3.13e-11
152.2	4.49e-12	-2.13e-11
152.3	4.3e-13	-1.63e-11
152.4	2.3e-12	-2.13e-11
152.5	-9.26e-12	-2.63e-11
152.6	-1.08e-11	-2.13e-11
152.7	-9.57e-12	-2.13e-11
152.8	-1.95e-13	-2.13e-11
152.9	-1.13e-12	-2.13e-11
153	-1.13e-12	-2.13e-11
153.1	-2.69e-12	-3.63e-11
153.2	1.68e-12	-3.63e-11
153.3	2.62e-12	-3.13e-11
153.4	-4.26e-12	-3.13e-11
153.5	-8.63e-12	-3.13e-11
153.6	-5.51e-12	-3.13e-11
153.7	-8.01e-12	-3.13e-11
153.8	2.93e-12	-2.63e-11
153.9	3.87e-12	-3.13e-11
154	-1.95e-13	-3.13e-11
154.1	3.24e-12	-3.63e-11
154.2	1.11e-11	-3.13e-11
154.3	2.3e-12	-3.13e-11
154.4	-1.43e-11	-3.13e-11
154.5	-2.05e-11	-3.13e-11
154.6	-1.18e-11	-3.13e-11
154.7	4.3e-13	-2.63e-11
154.8	1.05e-12	-3.13e-11
154.9	-4.88e-12	-2.63e-11
155	1.05e-12	-2.13e-11
155.1	-4.57e-12	-2.63e-11
155.2	1.05e-12	-3.63e-11
155.3	-2.69e-12	-3.63e-11
155.4	-8.01e-12	-4.63e-11
155.5	-2.07e-12	-4.13e-11
155.6	4.49e-12	-4.63e-11
155.7	-3.01e-12	-3.63e-11
155.8	-5.51e-12	-4.13e-11
155.9	2.62e-12	-4.63e-11
156	-3.63e-12	-4.63e-11
156.1	-4.57e-12	-4.63e-11
156.2	-1.44e-12	-5.13e-11
156.3	-5.07e-13	-5.13e-11
156.4	1.18e-13	-4.63e-11
156.5	1.18e-13	-4.63e-11
156.6	-2.38e-12	-4.63e-11
156.7	-2.07e-12	-4.63e-11
156.8	-6.44e-12	-5.63e-11
156.9	-2.07e-12	-5.13e-11
157	-7.07e-12	-4.63e-11
157.1	-2.38e-12	-4.63e-11
157.2	4.3e-13	-4.63e-11
157.3	-8.2e-13	-4.63e-11
157.4	4.3e-13	-5.13e-11
157.5	-2.07e-12	-6.13e-11
157.6	-4.88e-12	-5.63e-11
157.7	-5.51e-12	-5.63e-11
157.8	-1.76e-12	-6.13e-11
157.9	-7.07e-12	-6.13e-11
158	-5.19e-12	-5.63e-11
158.1	-3.94e-12	-6.13e-11
158.2	1.05e-12	-5.63e-11
158.3	1.99e-12	-5.63e-11
158.4	1.99e-12	-6.13e-11
158.5	-1.13e-12	-5.13e-11
158.6	-3.63e-12	-5.13e-11
158.7	4.3e-13	-4.63e-11
158.8	-3.01e-12	-5.13e-11
158.9	-3.94e-12	-5.13e-11
159	1.68e-12	-5.63e-11
159.1	-5.07e-13	-5.63e-11
159.2	-5.82e-12	-5.63e-11
159.3	-6.44e-12	-7.13e-11
159.4	-2.07e-12	-6.63e-11
159.5	6.05e-12	-5.63e-11
159.6	1.99e-12	-5.63e-11
159.7	-7.07e-12	-5.13e-11
159.8	-5.19e-12	-5.63e-11
159.9	-1.13e-12	-5.13e-11
160	-2.69e-12	-5.13e-11
160.1	-2.07e-12	-5.13e-11
160.2	1.05e-12	-5.13e-11
160.3	1.18e-13	-5.13e-11
160.4	7.42e-13	-5.13e-11
160.5	1.18e-13	-4.63e-11
160.6	-1.08e-11	-4.63e-11
160.7	-2.38e-12	-5.13e-11
160.8	5.74e-12	-4.63e-11
160.9	5.43e-12	-4.63e-11
161	9.8e-12	-4.63e-11
161.1	5.43e-12	-5.13e-11
161.2	-3.63e-12	-4.63e-11
161.3	-4.57e-12	-4.63e-11
161.4	-7.38e-12	-4.63e-11
161.5	-6.13e-12	-4.63e-11
161.6	-1.21e-11	-4.63e-11
161.7	-3.94e-12	-4.63e-11
161.8	-1.95e-13	-5.13e-11
161.9	-1.13e-12	-4.63e-11
162	5.12e-12	-4.63e-11
162.1	-3.32e-12	-5.13e-11
162.2	-8.63e-12	-4.63e-11
162.3	-3.32e-12	-5.13e-11
162.4	-5.19e-12	-4.63e-11
162.5	-9.88e-12	-4.63e-11
162.6	-9.57e-12	-4.13e-11
162.7	6.37e-12	-4.13e-11
162.8	1.61e-11	-3.63e-11
162.9	8.24e-12	-3.63e-11
163	-8.01e-12	-4.13e-11
163.1	-4.57e-12	-3.13e-11
163.2	2.3e-12	-4.13e-11
163.3	-8.2e-13	-4.13e-11
163.4	-1.13e-12	-4.13e-11
163.5	-3.01e-12	-3.63e-11
163.6	1.18e-13	-3.13e-11
163.7	4.18e-12	-3.13e-11
163.8	-4.88e-12	-2.13e-11
163.9	-4.57e-12	-3.13e-11
164	-1.44e-12	-5.63e-11
164.1	1.37e-12	-5.63e-11
164.2	7.42e-13	-4.63e-11
164.3	-1.44e-12	-4.63e-11
164.4	4.3e-13	-5.63e-11
164.5	1.18e-13	-5.63e-11
164.6	-1.44e-12	-5.13e-11
164.7	-3.94e-12	-5.13e-11
164.8	-8.2e-13	-6.13e-11
164.9	4.18e-12	-6.13e-11
165	-6.44e-12	-5.63e-11
165.1	-2.07e-12	-5.63e-11
165.2	7.42e-13	-5.63e-11
165.3	-8.2e-13	-5.63e-11
165.4	7.42e-13	-4.63e-11
165.5	-1.13e-12	-4.63e-11
165.6	-8.2e-13	-4.63e-11
165.7	-2.07e-12	-4.63e-11
165.8	1.37e-12	-4.63e-11
165.9	-1.13e-12	-4.13e-11
166	4.3e-13	-4.13e-11
166.1	2.93e-12	-4.13e-11
166.2	3.55e-12	-4.63e-11
166.3	-5.07e-13	-4.13e-11
166.4	3.24e-12	-3.63e-11
166.5	3.87e-12	-3.63e-11
166.6	-8.2e-13	-3.63e-11
166.7	-1.44e-12	-3.63e-11
166.8	-3.01e-12	-3.13e-11
166.9	-1.76e-12	-3.13e-11
167	-4.26e-12	-3.13e-11
167.1	-1.95e-13	-2.63e-11
167.2	8.24e-12	-3.13e-11
167.3	2.93e-12	-2.63e-11
167.4	1.18e-13	-3.13e-11
167.5	-2.07e-12	-3.13e-11
167.6	2.93e-12	-2.63e-11
167.7	1.37e-12	-1.63e-11
167.8	-7.69e-12	-2.63e-11
167.9	-1.44e-12	-3.13e-11
168	7.42e-13	-2.63e-11
168.1	7.42e-13	-3.13e-11
168.2	4.8e-12	-3.13e-11
168.3	1.99e-12	-3.13e-11
168.4	1.68e-12	-3.13e-11
168.5	1.68e-12	-3.63e-11
168.6	1.05e-12	-3.63e-11
168.7	-1.44e-12	-3.63e-11
168.8	-1.95e-13	-3.63e-11
168.9	-2.38e-12	-3.63e-11
169	-1.13e-12	-3.13e-11
169.1	-1.76e-12	-4.63e-11
169.2	-6.13e-12	-4.13e-11
169.3	-1.05e-11	-4.13e-11
169.4	-1.44e-12	-4.13e-11
169.5	6.37e-12	-3.63e-11
169.6	3.24e-12	-4.13e-11
169.7	4.49e-12	-4.13e-11
169.8	6.37e-12	-4.13e-11
169.9	2.3e-12	-4.63e-11
170	4.49e-12	-3.63e-11
170.1	-8.2e-13	-4.63e-11
170.2	-4.26e-12	-4.63e-11
170.3	-8.01e-12	-4.13e-11
170.4	1.99e-12	-4.63e-11
170.5	2.62e-12	-4.13e-11
170.6	2.62e-12	-4.13e-11
170.7	2.62e-12	-4.13e-11
170.8	1.01e-11	-4.13e-11
170.9	1.11e-11	-4.13e-11
171	4.8e-12	-4.13e-11
171.1	-1.71e-11	-4.13e-11
171.2	-1.24e-11	-4.63e-11
171.3	-1.44e-12	-3.63e-11
171.4	4.3e-13	-3.63e-11
171.5	-5.07e-13	-3.63e-11
171.6	2.3e-12	-3.13e-11
171.7	-2.69e-12	-3.13e-11
171.8	3.55e-12	-2.63e-11
171.9	-2.38e-12	-2.63e-11
172	-2.38e-12	-2.63e-11
172.1	3.87e-12	-2.63e-11
172.2	6.05e-12	-3.13e-11
172.3	-1.13e-12	-2.13e-11
172.4	1.99e-12	-2.63e-11
172.5	-5.07e-13	-3.63e-11
172.6	4.18e-12	-4.13e-11
172.7	-8.2e-13	-4.13e-11
172.8	4.3e-13	-3.13e-11
172.9	-1.95e-13	-3.63e-11
173	-5.07e-13	-3.13e-11
173.1	-2.38e-12	-3.13e-11
173.2	1.05e-12	-3.13e-11
173.3	4.18e-12	-2.63e-11
173.4	3.55e-12	-3.13e-11
173.5	-1.44e-12	-3.63e-11
173.6	-5.82e-12	-3.63e-11
173.7	1.18e-13	-3.13e-11
173.8	4.3e-13	-3.13e-11
173.9	-2.69e-12	-3.13e-11
174	4.3e-13	-3.13e-11
174.1	-5.07e-13	-3.13e-11
174.2	-1.95e-13	-2.63e-11
174.3	4.18e-12	-2.63e-11
174.4	1.18e-13	-3.13e-11
174.5	1.37e-12	-3.63e-11
174.6	-1.76e-12	-3.13e-11
174.7	1.99e-12	-3.13e-11
174.8	1.05e-12	-3.63e-11
174.9	2.93e-12	-3.13e-11
175	4.3e-13	-2.63e-11
175.1	3.55e-12	-2.63e-11
175.2	-5.07e-13	-2.63e-11
175.3	-5.07e-13	-2.63e-11
175.4	-5.07e-13	-1.63e-11
175.5	-1.13e-12	-2.13e-11
175.6	-5.07e-13	-1.63e-11
175.7	2.93e-12	-2.13e-11
175.8	-5.82e-12	-1.13e-11
175.9	-3.63e-12	-1.63e-11
176	-5.82e-12	-3.63e-11
176.1	3.87e-12	-2.63e-11
176.2	6.99e-12	-2.63e-11
176.3	7.42e-13	-2.63e-11
176.4	-2.69e-12	-2.13e-11
176.5	4.18e-12	-2.63e-11
176.6	-8.2e-13	-2.63e-11
176.7	2.3e-12	-2.13e-11
176.8	-3.32e-12	-2.13e-11
176.9	2.93e-12	-1.63e-11
177	3.24e-12	-1.63e-11
177.1	-4.88e-12	-1.13e-11
177.2	2.62e-12	-1.63e-11
177.3	-3.94e-12	-2.13e-11
177.4	4.8e-12	-1.63e-11
177.5	4.3e-13	-1.63e-11
177.6	7.62e-12	-1.63e-11
177.7	1.07e-11	-1.13e-11
177.8	-6.44e-12	-1.13e-11
177.9	-8.94e-12	-1.13e-11
178	7.42e-13	-6.29e-12
178.1	-2.07e-12	-1.13e-11
178.2	-4.57e-12	-6.29e-12
178.3	-7.07e-12	-1.13e-11
178.4	-8.2e-13	-1.63e-11
178.5	-1.13e-12	-1.63e-11
178.6	2.3e-12	-1.13e-11
178.7	4.8e-12	-1.63e-11
178.8	-2.07e-12	-2.13e-11
178.9	-1.76e-12	-2.13e-11
179	-2.69e-12	-2.13e-11
179.1	-8.32e-12	-1.13e-11
179.2	-6.44e-12	-1.63e-11
179.3	-6.76e-12	-1.63e-11
179.4	1.48e-11	-2.63e-11
179.5	1.07e-11	-2.63e-11
179.6	8.55e-12	-2.13e-11
179.7	4.3e-13	-2.63e-11
179.8	3.87e-12	-3.13e-11
179.9	-5.82e-12	-3.63e-11
180	-1.76e-12	-3.13e-11
180.1	1.99e-12	-3.63e-11
180.2	7.42e-13	-3.13e-11
180.3	-1.76e-12	-3.13e-11
180.4	2.93e-12	-4.13e-11
180.5	1.18e-13	-3.63e-11
180.6	7.42e-13	-4.13e-11
180.7	-1.13e-12	-4.63e-11
180.8	-1.13e-12	-3.63e-11
180.9	-1.13e-12	-3.63e-11
181	1.37e-12	-2.63e-11
181.1	-8.2e-13	-2.13e-11
181.2	2.93e-12	-2.13e-11
181.3	4.49e-12	-2.13e-11
181.4	2.3e-12	-3.13e-11
181.5	2.93e-12	-3.13e-11
181.6	-2.38e-12	-3.63e-11
181.7	-4.26e-12	-3.13e-11
181.8	-2.07e-12	-2.13e-11
181.9	-1.13e-12	-2.13e-11
182	2.93e-12	-2.63e-11
182.1	3.87e-12	-2.63e-11
182.2	-1.76e-12	-3.13e-11
182.3	-1.44e-12	-3.13e-11
182.4	-1.13e-12	-3.63e-11
182.5	3.55e-12	-4.13e-11
182.6	3.87e-12	-3.63e-11
182.7	1.37e-12	-3.13e-11
182.8	-5.07e-13	-3.63e-11
182.9	3.87e-12	-4.13e-11
183	3.24e-12	-4.13e-11
183.1	1.05e-12	-3.63e-11
183.2	-2.38e-12	-3.13e-11
183.3	-1.13e-12	-2.63e-11
183.4	-3.01e-12	-2.63e-11
183.5	-1.13e-12	-2.63e-11
183.6	3.87e-12	-3.63e-11
183.7	7.42e-13	-4.13e-11
183.8	-1.95e-13	-3.13e-11
183.9	4.3e-13	-3.13e-11
184	-3.63e-12	-3.13e-11
184.1	4.49e-12	-3.13e-11
184.2	1.05e-12	-3.63e-11
184.3	2.62e-12	-2.63e-11
184.4	-2.69e-12	-2.63e-11
184.5	-1.76e-12	-3.13e-11
184.6	2.3e-12	-2.63e-11
184.7	4.8e-12	-2.63e-11
184.8	1.99e-12	-2.63e-11
184.9	7.42e-13	-3.13e-11
185	1.05e-12	-2.63e-11
185.1	7.42e-13	-2.63e-11
185.2	-1.13e-12	-2.63e-11
185.3	-8.2e-13	-2.63e-11
185.4	-8.2e-13	-2.63e-11
185.5	-5.51e-12	-3.13e-11
185.6	5.74e-12	-2.13e-11
185.7	1.18e-13	-2.13e-11
185.8	7.42e-13	-2.13e-11
185.9	-9.88e-12	-2.63e-11
186	-1.14e-11	-2.13e-11
186.1	-1.76e-12	-2.63e-11
186.2	-1.76e-12	-3.13e-11
186.3	-1.95e-13	-3.13e-11
186.4	2.62e-12	-3.13e-11
186.5	2.93e-12	-3.13e-11
186.6	2.3e-12	-2.63e-11
186.7	1.05e-12	-1.63e-11
186.8	1.05e-12	-2.63e-11
186.9	-3.01e-12	-1.63e-11
187	-4.88e-12	-2.13e-11
187.1	3.55e-12	-2.13e-11
187.2	4.18e-12	-2.13e-11
187.3	6.05e-12	-2.63e-11
187.4	6.37e-12	-3.13e-11
187.5	5.74e-12	-3.13e-11
187.6	5.12e-12	-3.13e-11
187.7	-1.02e-11	-3.13e-11
187.8	-2.3e-11	-2.63e-11
187.9	-6.76e-12	-3.13e-11
188	-8.2e-13	-2.13e-11
188.1	7.42e-13	-2.63e-11
188.2	3.55e-12	-2.63e-11
188.3	-1.76e-12	-3.13e-11
188.4	-3.63e-12	-3.13e-11
188.5	-1.13e-12	-3.13e-11
188.6	-8.2e-13	-3.63e-11
188.7	-2.69e-12	-3.13e-11
188.8	-2.38e-12	-3.13e-11
188.9	4.3e-13	-3.13e-11
189	-4.88e-12	-2.13e-11
189.1	-1.76e-12	-2.13e-11
189.2	-4.26e-12	-2.63e-11
189.3	-2.38e-12	-3.13e-11
189.4	7.42e-13	-2.63e-11
189.5	1.99e-12	-2.13e-11
189.6	1.05e-12	-2.63e-11
189.7	-1.13e-12	-2.13e-11
189.8	-8.2e-13	-2.13e-11
189.9	-2.69e-12	-1.63e-11
190	1.99e-12	-1.63e-11
190.1	7.42e-13	-1.13e-11
190.2	-5.51e-12	-2.13e-11
190.3	-5.51e-12	-2.63e-11
190.4	-5.51e-12	-2.63e-11
190.5	-8.2e-13	-2.13e-11
190.6	7.42e-13	-2.13e-11
190.7	1.99e-12	-1.63e-11
190.8	1.18e-13	-1.63e-11
190.9	-1.95e-13	-2.63e-11
191	-1.44e-12	-2.63e-11
191.1	-4.57e-12	-2.63e-11
191.2	-3.94e-12	-2.13e-11
191.3	2.93e-12	-1.63e-11
191.4	-1.44e-12	-6.29e-12
191.5	-3.63e-12	-6.29e-12
191.6	2.62e-12	-6.29e-12
191.7	-8.2e-13	-6.29e-12
191.8	-2.69e-12	-1.13e-11
191.9	-3.63e-12	-1.13e-11
192	-4.88e-12	-6.29e-12
192.1	-3.01e-12	-6.29e-12
192.2	-1.44e-12	-6.29e-12
192.3	1.05e-12	-1.29e-12
192.4	-3.94e-12	-1.13e-11
192.5	-1.95e-13	-1.13e-11
192.6	-5.19e-12	-1.63e-11
192.7	-2.38e-12	-2.13e-11
192.8	2.93e-12	-1.63e-11
192.9	-1.76e-12	-2.13e-11
193	-5.82e-12	-2.13e-11
193.1	-6.13e-12	-1.63e-11
193.2	-6.13e-12	-2.13e-11
193.3	-5.19e-12	-2.63e-11
193.4	-6.13e-12	-2.13e-11
193.5	-2.38e-12	-2.13e-11
193.6	-2.69e-12	-1.63e-11
193.7	-1.44e-12	-1.63e-11
193.8	1.05e-12	-2.13e-11
193.9	-4.57e-12	-2.63e-11
194	-1.44e-12	-2.63e-11
194.1	6.05e-12	-2.63e-11
194.2	1.68e-12	-2.13e-11
194.3	1.26e-11	-2.63e-11
194.4	-5.07e-13	-2.13e-11
194.5	-1.08e-11	-2.13e-11
194.6	-4.57e-12	-2.13e-11
194.7	-5.51e-12	-1.63e-11
194.8	-4.88e-12	-2.13e-11
194.9	-1.44e-12	-1.63e-11
195	-1.95e-13	-1.13e-11
195.1	-2.69e-12	-6.29e-12
195.2	1.05e-12	-6.29e-12
195.3	1.18e-13	-6.29e-12
195.4	-2.69e-12	-1.63e-11
195.5	-8.94e-12	-1.13e-11
195.6	-1.13e-12	-6.29e-12
195.7	-5.07e-13	-6.29e-12
195.8	-1.49e-11	-6.29e-12
195.9	-5.19e-12	-6.29e-12
196	4.3e-13	-6.29e-12
196.1	1.7e-11	-1.13e-11
196.2	1.23e-11	-1.63e-11
196.3	-6.76e-12	-1.13e-11
196.4	-3.94e-12	-1.13e-11
196.5	1.05e-12	-1.13e-11
196.6	-1.95e-13	-1.13e-11
196.7	-1.76e-12	-1.13e-11
196.8	-1.95e-13	-1.13e-11
196.9	-5.07e-13	-6.29e-12
197	1.68e-12	-1.13e-11
197.1	-1.76e-12	-1.13e-11
197.2	-3.32e-12	-1.63e-11
197.3	-5.07e-13	-2.13e-11
197.4	-5.07e-13	-2.13e-11
197.5	-5.07e-13	-1.13e-11
197.6	-5.19e-12	-2.13e-11
197.7	-2.07e-12	-2.63e-11
197.8	-1.13e-12	-2.63e-11
197.9	-1.44e-12	-2.13e-11
198	1.99e-12	-1.63e-11
198.1	5.12e-12	-2.13e-11
198.2	-2.38e-12	-1.63e-11
198.3	-5.19e-12	-1.63e-11
198.4	4.3e-13	-1.63e-11
198.5	2.3e-12	-2.13e-11
198.6	-1.76e-12	-2.13e-11
198.7	-1.95e-13	-2.13e-11
198.8	-3.32e-12	-1.63e-11
198.9	1.99e-12	-1.63e-11
199	4.3e-13	-1.63e-11
199.1	-3.94e-12	-1.63e-11
199.2	-2.69e-12	-1.13e-11
199.3	-1.76e-12	-1.63e-11
199.4	-4.57e-12	-1.63e-11
199.5	-8.2e-13	-1.63e-11
199.6	1.18e-13	-1.13e-11
199.7	-2.38e-12	-1.63e-11
199.8	1.37e-12	-1.13e-11
[truncated: 48,001 more rows]

## Sheet: FIG 2B
GtACR2			VbACR2
	Peak current (A)			Peak current (A)
Cell #1	-2.51928e-09		Cell #1	-4.4983e-10
Cell #2	-1.2558e-09		Cell #2	-4.33573e-10
Cell #3	-3.00739e-09		Cell #3	-4.97999e-10
Cell #4	-3.83333e-09		Cell #4	-3.69129e-10
Cell #5	-2.11537e-09		Cell #5	-1.52168e-09
Cell #6	-2.56886e-09		Cell #6	-1.16089e-09
Cell #7	-4.39169e-10		Cell #7	-1.27379e-09
Cell #8	-2.32546e-09		Cell #8	-1.28747e-09
Cell #9	-8.20325e-10		Cell #9	-8.21427e-10
			Cell #10	-1.10272e-09											Average	SEM
			Cell #11	-1.63728e-09
			Cell #12	-5.14912e-10
			Cell #13	-5.83809e-10
			Cell #14	-7.68673e-10
			Cell #15	-1.18062e-09
			Cell #16	-6.67172e-10
Average	-2.09833e-09		Average	-8.91937e-10
SEM	1.083e-09		SEM	1.0401e-10

## Sheet: FIG 2C
GtACR2			VbACR2
	Stationary current (A)			Stationary current (A)
Cell #1	-2.12401e-09		Cell #1	-1.32992e-10
Cell #2	-1.00864e-09		Cell #2	-2.19535e-10
Cell #3	-2.57088e-09		Cell #3	-2.31467e-10
Cell #4	-3.60086e-09		Cell #4	-5.21287e-11
Cell #5	-1.74479e-09		Cell #5	-5.11683e-10
Cell #6	-2.41919e-09		Cell #6	-2.90891e-10
Cell #7	-4.11985e-10		Cell #7	-1.91732e-10
Cell #8	-2.29202e-09		Cell #8	-5.67242e-10
Cell #9	-8.66257e-10		Cell #9	-2.69616e-10
			Cell #10	-6.93397e-10											Average	SEM
			Cell #11	-6.23965e-10
			Cell #12	-2.95875e-10
			Cell #13	-9.7303e-11
			Cell #14	-2.23736e-10
			Cell #15	-3.44465e-10
			Cell #16	-5.44998e-10
Average	-1.89318e-09		Average	-3.30689e-10
SEM	9.94826e-10		SEM	4.92876e-11

## Sheet: FIG 2D
GtACR2
Wavelength	Cell #1	Cell #2	Cell #3	Cell #4	Cell #5	Cell #6	Cell #7	Cell #8	Average	SEM
400	0.0583258	0.19389	0.107426	0.195054	0.223513	0.0642779	0.105193	0.262048	0.151216	0.0272147
420	0.727259	0.222797	0.542779	0.85779	0.930289	0.815683	0.842939	0.802766	0.717788	0.0816086
440	0.540266	0.24079	0.513084	0.541069	0.914117	0.452585	0.699766	0.621377	0.565382	0.0687712
460	0.983676	0.413139	0.863097	0.963328	1.47836	0.925317	1.23258	1.1405	1	0.109626
480	0.872159	0.360587	0.721262	0.886472	1.45448	0.875018	1.10998	1.03044	0.913799	0.111125
500	0.457732	0.184592	0.29187	0.502914	0.824094	0.495998	0.599213	0.585084	0.492687	0.0689595
520	0.228522	0.0894054	0.0907154	0.357136	0.558086	0.27641	0.356574	0.415946	0.296599	0.0567325
540	0.0571252	0.0248831	0.0179413	0.143266	0.193552	0.0782987	0.104135	0.157615	0.0971021	0.0225906
560	0.0125324	0.00571474	0.00334687	0.0459347	0.0529669	0.0155503	0.0285195	0.0712503	0.029477	0.00875974
580	0.000492871	0.000343934	0.000108226	0.00550616	0.00487952	-0.000745588	0.00329369	0.007849	0.00271598	0.00110598
600	0.000272517	-0.00106319	0.000318336	0.00114356	-0.00233995	8.52855e-05	0.000315152	0.00227174	0.000125431	0.000486067
VbACR2
Wavelength	Cell #1	Cell #2	Cell #3	Cell #4	Cell #5	Average	SEM
400	0.160436	0.524814	0.0635764	0.933506	0.441545	0.424776	0.153205
420	1.03209	1.05011	1.10265	0.988934	0.826223	1	0.0471157
440	0.784904	0.913	1.06106	0.771531	0.66797	0.839692	0.0676433
460	0.5503	0.650313	0.842381	0.530381	0.805228	0.675721	0.0640497
480	0.440369	0.512252	0.678423	0.505263	0.679295	0.563121	0.0488847
500	0.198267	0.222794	0.310704	0.231885	0.308075	0.254345	0.0231386
520	0.0626585	0.0640808	0.103148	0.0895228	0.0983556	0.0835531	0.00852776
540	0.0126685	0.0138368	0.0172031	0.014832	0.0183548	0.0153791	0.00105373
560	0.00332887	0.00317849	0.00999105	0.00757222	0.000239069	0.00486194	0.00173506
580	0.0027723	-0.000800762	-0.00563047	0.00911572	-0.000660231	0.000959313	0.00243885
600	-0.00516196	-0.00214081	0.00040925	0.0122921	0.000264679	0.00113266	0.00296773

## Sheet: FIG 3A
Time (msec)	Current -60 mV (A)	Current -40 mV (A)	Current -20 mV (A)	Current 0 mV (A)	Current 20 mV (A)	Current 40 mV (A)	Current 60 mV (A)
0	-5.21e-10	-4.71e-10	-4.74e-10	-4.91e-10	-4.83e-10	-4.99e-10	-4.8e-10
0.1	-4.61e-10	-4.01e-10	-3.99e-10	-4.19e-10	-4.11e-10	-4.24e-10	-4e-10
0.2	2.29e-10	3.24e-10	3.19e-10	2.93e-10	3.09e-10	3.16e-10	3.45e-10
0.3	4.09e-10	5.04e-10	4.94e-10	4.77e-10	4.94e-10	4.96e-10	5.3e-10
0.4	2.84e-10	3.74e-10	3.55e-10	3.44e-10	3.59e-10	3.61e-10	3.9e-10
0.5	2.09e-10	2.89e-10	2.72e-10	2.63e-10	2.59e-10	2.76e-10	3e-10
0.6	1.64e-10	2.34e-10	2.28e-10	2.14e-10	2.24e-10	2.21e-10	2.55e-10
0.7	1.39e-10	2.04e-10	1.93e-10	1.88e-10	1.99e-10	1.91e-10	2.15e-10
0.8	1.19e-10	1.79e-10	1.72e-10	1.65e-10	1.79e-10	1.71e-10	1.9e-10
0.9	1.14e-10	1.54e-10	1.6e-10	1.54e-10	1.64e-10	1.51e-10	1.65e-10
1	9.87e-11	1.49e-10	1.49e-10	1.42e-10	1.54e-10	1.36e-10	1.45e-10
1.1	9.37e-11	1.34e-10	1.38e-10	1.28e-10	1.44e-10	1.26e-10	1.45e-10
1.2	8.37e-11	1.34e-10	1.31e-10	1.19e-10	1.29e-10	1.16e-10	1.35e-10
1.3	7.37e-11	1.24e-10	1.24e-10	1.06e-10	1.19e-10	1.11e-10	1.25e-10
1.4	6.37e-11	1.19e-10	1.12e-10	1.03e-10	1.14e-10	1.01e-10	1.25e-10
1.5	5.87e-11	1.09e-10	1.05e-10	1.06e-10	1.09e-10	8.56e-11	1.15e-10
1.6	5.37e-11	9.89e-11	9.93e-11	9.71e-11	1.04e-10	8.56e-11	1.05e-10
1.7	4.87e-11	9.39e-11	9.28e-11	8.96e-11	9.39e-11	8.06e-11	1.05e-10
1.8	4.37e-11	9.39e-11	8.88e-11	7.91e-11	7.89e-11	7.06e-11	1e-10
1.9	4.37e-11	8.39e-11	8.73e-11	7.26e-11	7.39e-11	7.06e-11	9.02e-11
2	3.87e-11	8.39e-11	7.88e-11	7.11e-11	7.39e-11	6.56e-11	9.02e-11
2.1	3.37e-11	8.89e-11	7.43e-11	6.76e-11	6.89e-11	5.56e-11	8.52e-11
2.2	3.37e-11	8.39e-11	6.58e-11	6.06e-11	6.89e-11	5.06e-11	8.02e-11
2.3	2.87e-11	7.39e-11	6.08e-11	5.61e-11	6.39e-11	5.06e-11	8.02e-11
2.4	2.37e-11	6.89e-11	5.48e-11	5.16e-11	6.39e-11	4.56e-11	7.52e-11
2.5	2.37e-11	6.39e-11	4.83e-11	4.81e-11	5.89e-11	4.06e-11	7.52e-11
2.6	1.87e-11	6.39e-11	5.03e-11	4.26e-11	5.39e-11	4.06e-11	5.52e-11
2.7	8.71e-12	5.89e-11	4.73e-11	4.06e-11	5.39e-11	4.06e-11	5.52e-11
2.8	3.71e-12	5.89e-11	4.58e-11	5.41e-11	4.89e-11	3.56e-11	4.52e-11
2.9	-1.29e-12	6.39e-11	5.53e-11	4.96e-11	4.39e-11	3.06e-11	4.52e-11
3	-1.29e-12	5.89e-11	4.93e-11	3.71e-11	3.89e-11	3.56e-11	4.52e-11
3.1	-6.29e-12	5.89e-11	4.08e-11	3.41e-11	3.39e-11	2.56e-11	4.52e-11
3.2	-1.29e-12	4.89e-11	3.98e-11	3.01e-11	3.39e-11	2.06e-11	4.52e-11
3.3	-1.29e-12	4.89e-11	3.88e-11	3.41e-11	3.39e-11	1.06e-11	4.52e-11
3.4	3.71e-12	4.39e-11	3.88e-11	3.36e-11	2.39e-11	-1.44e-11	3.52e-11
3.5	-1.29e-12	4.39e-11	3.48e-11	2.86e-11	2.89e-11	5.64e-12	4.02e-11
3.6	3.71e-12	3.89e-11	3.18e-11	2.56e-11	2.39e-11	1.06e-11	3.02e-11
3.7	3.71e-12	3.89e-11	2.98e-11	2.91e-11	2.39e-11	5.64e-12	3.52e-11
3.8	3.71e-12	4.39e-11	3.03e-11	2.76e-11	2.29e-11	5.64e-12	3.52e-11
3.9	-6.29e-12	3.89e-11	2.93e-11	2.21e-11	2.29e-11	5.64e-12	3.52e-11
4	-1.29e-12	3.89e-11	2.03e-11	2.31e-11	1.94e-11	-4.36e-12	3.52e-11
4.1	-1.29e-12	3.39e-11	2.33e-11	2.36e-11	1.74e-11	6.44e-13	3.52e-11
4.2	-1.29e-12	3.39e-11	2.28e-11	1.76e-11	1.84e-11	-4.36e-12	4.02e-11
4.3	-1.13e-11	2.89e-11	2.13e-11	1.91e-11	1.74e-11	6.44e-13	4.52e-11
4.4	-1.13e-11	2.89e-11	2.23e-11	1.56e-11	1.59e-11	-4.36e-12	4.02e-11
4.5	-6.29e-12	2.39e-11	2.08e-11	1.61e-11	1.54e-11	-4.36e-12	3.02e-11
4.6	-1.29e-12	2.39e-11	1.83e-11	1.71e-11	1.44e-11	6.44e-13	3.52e-11
4.7	-6.29e-12	2.89e-11	1.58e-11	1.41e-11	1.59e-11	-9.36e-12	4.02e-11
4.8	-1.13e-11	2.89e-11	1.73e-11	1.66e-11	1.79e-11	-4.36e-12	3.52e-11
4.9	-1.63e-11	3.39e-11	1.18e-11	1.71e-11	1.74e-11	5.64e-12	4.52e-11
5	-2.13e-11	2.89e-11	1.48e-11	1.21e-11	1.59e-11	5.64e-12	5.02e-11
5.1	-1.63e-11	2.89e-11	1.23e-11	1.36e-11	1.89e-11	6.44e-13	4.02e-11
5.2	-2.63e-11	2.39e-11	1.33e-11	1.46e-11	1.74e-11	-4.36e-12	3.52e-11
5.3	-2.63e-11	2.39e-11	7.25e-12	1.01e-11	1.39e-11	6.44e-13	2.52e-11
5.4	-2.63e-11	2.39e-11	9.25e-12	1.13e-11	8.44e-12	-9.36e-12	2.02e-11
5.5	-2.63e-11	2.89e-11	1.33e-11	1.51e-11	5.44e-12	-4.36e-12	2.02e-11
5.6	-1.13e-11	1.89e-11	1.73e-11	1.56e-11	3.94e-12	-4.36e-12	2.02e-11
5.7	-6.29e-12	1.39e-11	7.25e-12	1.06e-11	8.94e-12	-4.36e-12	1.52e-11
5.8	-1.63e-11	1.89e-11	5.75e-12	1.16e-11	9.44e-12	6.44e-13	1.52e-11
5.9	-1.63e-11	8.91e-12	2.25e-12	8.91e-12	7.44e-12	6.44e-13	2.02e-11
6	-1.63e-11	1.39e-11	7.25e-12	8.81e-12	5.94e-12	6.44e-13	2.02e-11
6.1	-1.63e-11	2.39e-11	7.75e-12	1.06e-11	7.94e-12	-4.36e-12	2.02e-11
6.2	-1.63e-11	1.89e-11	8.25e-12	7.36e-12	4.44e-12	-4.36e-12	2.02e-11
6.3	-1.63e-11	2.39e-11	8.25e-12	1.05e-11	8.94e-12	-4.36e-12	1.02e-11
6.4	-2.13e-11	2.39e-11	1.03e-11	8.06e-12	9.94e-12	-9.36e-12	1.02e-11
6.5	-1.63e-11	2.89e-11	4.25e-12	8.06e-12	5.94e-12	-9.36e-12	1.52e-11
6.6	-2.63e-11	2.89e-11	5.25e-12	6.41e-12	6.94e-12	-9.36e-12	2.02e-11
6.7	-2.63e-11	2.89e-11	8.25e-12	6.31e-12	9.94e-12	-9.36e-12	2.02e-11
6.8	-2.63e-11	2.89e-11	7.75e-12	6.81e-12	6.44e-12	-9.36e-12	2.02e-11
6.9	-1.63e-11	2.89e-11	7.25e-12	5.91e-12	6.94e-12	-1.44e-11	1.52e-11
7	-2.13e-11	2.89e-11	8.75e-12	5.31e-12	1.34e-11	-1.94e-11	1.52e-11
7.1	-2.13e-11	2.89e-11	6.75e-12	6.16e-12	6.44e-12	-1.94e-11	2.02e-11
7.2	-2.13e-11	3.39e-11	3.75e-12	6.16e-12	4.94e-12	-1.44e-11	1.02e-11
7.3	-2.13e-11	3.39e-11	3.25e-12	7.91e-12	7.94e-12	-1.94e-11	1.02e-11
7.4	-2.63e-11	2.89e-11	5.75e-12	4.36e-12	2.94e-12	-2.44e-11	1.02e-11
7.5	-3.13e-11	2.89e-11	2.25e-12	7.36e-12	6.94e-12	-1.94e-11	1.52e-11
7.6	-3.63e-11	2.39e-11	1.25e-12	1.11e-11	4.44e-12	-1.94e-11	1.52e-11
7.7	-2.63e-11	1.89e-11	1.25e-12	1.01e-11	4.36e-13	-1.94e-11	1.02e-11
7.8	-2.13e-11	1.89e-11	-1.75e-12	5.11e-12	-2.06e-12	-1.44e-11	1.02e-11
7.9	-2.13e-11	2.39e-11	-3.25e-12	3.16e-12	2.44e-12	-9.36e-12	1.52e-11
8	-2.13e-11	2.39e-11	2.52e-13	3.66e-12	1.94e-12	-1.94e-11	1.02e-11
8.1	-2.63e-11	2.39e-11	1.75e-12	4.41e-12	3.44e-12	-1.94e-11	1.02e-11
8.2	-3.63e-11	2.39e-11	3.75e-12	7.06e-12	-4.06e-12	-1.94e-11	1.52e-11
8.3	-2.63e-11	2.39e-11	5.75e-12	1.06e-11	-4.06e-12	-1.44e-11	2.02e-11
8.4	-3.13e-11	2.89e-11	9.75e-12	1.26e-11	2.44e-12	-9.36e-12	2.02e-11
8.5	-3.13e-11	2.39e-11	1.03e-11	6.96e-12	-5.56e-12	-1.94e-11	2.02e-11
8.6	-3.63e-11	1.89e-11	5.25e-12	3.01e-12	-6.56e-12	-1.44e-11	1.52e-11
8.7	-4.63e-11	1.89e-11	4.75e-12	8.86e-12	-7.06e-12	-9.36e-12	2.02e-11
8.8	-4.13e-11	1.89e-11	2.25e-12	1.91e-12	1.44e-12	-1.44e-11	2.02e-11
8.9	-4.63e-11	2.39e-11	-2.25e-12	9.56e-12	4.94e-12	-1.44e-11	2.02e-11
9	-5.13e-11	1.89e-11	3.75e-12	4.26e-12	-1.56e-12	-9.36e-12	1.52e-11
9.1	-5.13e-11	1.89e-11	2.75e-12	5.51e-12	-4.06e-12	-9.36e-12	2.52e-11
9.2	-5.63e-11	2.89e-11	8.25e-12	6.31e-12	-1.06e-12	-1.94e-11	2.02e-11
9.3	-5.63e-11	2.39e-11	6.25e-12	1.51e-12	-1.01e-11	-1.44e-11	2.02e-11
9.4	-4.63e-11	2.89e-11	2.75e-12	1.06e-11	-1.51e-11	-1.44e-11	1.52e-11
9.5	-4.63e-11	3.39e-11	4.25e-12	1.11e-11	-1.36e-11	-1.94e-11	1.02e-11
9.6	-4.63e-11	2.89e-11	3.25e-12	6.26e-12	-9.56e-12	-1.94e-11	5.2e-12
9.7	-4.13e-11	1.89e-11	4.75e-12	5.71e-12	-6.56e-12	-1.44e-11	5.2e-12
9.8	-4.13e-11	2.39e-11	5.25e-12	-2.74e-12	-3.56e-12	-9.36e-12	5.2e-12
9.9	-3.63e-11	2.39e-11	1.75e-12	-2.59e-12	-5.06e-12	-1.44e-11	5.2e-12
10	-4.13e-11	2.39e-11	-2.48e-13	4.16e-12	-1.11e-11	-1.44e-11	1.98e-13
10.1	-4.13e-11	2.39e-11	-1.75e-12	2.51e-12	-1.06e-11	-2.44e-11	5.2e-12
10.2	-4.13e-11	2.89e-11	1.75e-12	3.16e-12	-9.56e-12	-1.94e-11	5.2e-12
10.3	-4.13e-11	2.39e-11	3.75e-12	4.71e-12	-7.56e-12	-2.44e-11	5.2e-12
10.4	-3.63e-11	2.39e-11	-2.48e-13	6.29e-14	-6.56e-12	-2.44e-11	-4.8e-12
10.5	-4.13e-11	1.89e-11	1.75e-12	4.13e-13	-6.56e-12	-1.94e-11	-4.8e-12
10.6	-4.13e-11	1.89e-11	3.75e-12	6.51e-12	-4.56e-12	-1.94e-11	1.98e-13
10.7	-4.13e-11	2.39e-11	7.25e-12	4.01e-12	-5.64e-13	-1.44e-11	1.98e-13
10.8	-4.13e-11	2.39e-11	1.13e-11	8.06e-12	-2.06e-12	-9.36e-12	1.98e-13
10.9	-4.13e-11	1.89e-11	1.28e-11	1.06e-11	-3.06e-12	-9.36e-12	5.2e-12
11	-4.63e-11	1.89e-11	6.25e-12	6.91e-12	9.36e-13	-9.36e-12	1.52e-11
11.1	-5.13e-11	2.39e-11	6.25e-12	8.13e-13	-6.44e-14	-9.36e-12	1.02e-11
11.2	-4.63e-11	1.39e-11	-2.25e-12	-8.44e-12	9.36e-13	-1.44e-11	1.02e-11
11.3	-5.13e-11	8.91e-12	-6.75e-12	1.96e-12	-2.06e-12	-1.44e-11	1.98e-13
11.4	-4.63e-11	1.39e-11	7.52e-13	1.56e-12	-8.06e-12	-9.36e-12	5.2e-12
11.5	-4.13e-11	3.91e-12	2.25e-12	-1.79e-12	-3.06e-12	-1.94e-11	5.2e-12
11.6	-4.13e-11	3.91e-12	-7.48e-13	-1.49e-12	-1.06e-11	-1.44e-11	1.98e-13
11.7	-3.63e-11	8.91e-12	7.52e-13	6.11e-12	-1.21e-11	5.64e-12	1.02e-11
11.8	-4.13e-11	3.91e-12	-1.25e-12	3.86e-12	-3.56e-12	-4.36e-12	1.02e-11
11.9	-5.13e-11	8.91e-12	7.52e-13	1.11e-12	-5.56e-12	-1.44e-11	5.2e-12
12	-4.63e-11	8.91e-12	3.25e-12	2.06e-12	-2.56e-12	-4.36e-12	-4.8e-12
12.1	-4.63e-11	8.91e-12	2.75e-12	2.51e-12	-1.06e-12	-9.36e-12	-9.8e-12
12.2	-5.13e-11	1.39e-11	6.75e-12	-4.37e-13	-5.64e-13	-9.36e-12	1.98e-13
12.3	-4.63e-11	1.39e-11	8.75e-12	2.91e-12	1.44e-12	-9.36e-12	5.2e-12
12.4	-4.13e-11	1.89e-11	5.75e-12	5.96e-12	1.94e-12	-4.36e-12	1.98e-13
12.5	-4.63e-11	8.91e-12	3.75e-12	2.26e-12	4.36e-13	-4.36e-12	-4.8e-12
12.6	-4.63e-11	8.91e-12	1.25e-12	5.01e-12	-2.06e-12	6.44e-13	-4.8e-12
12.7	-4.63e-11	1.39e-11	5.75e-12	-7.87e-13	1.44e-12	-9.36e-12	5.2e-12
12.8	-4.13e-11	1.39e-11	5.25e-12	1.51e-12	-4.06e-12	-1.44e-11	5.2e-12
12.9	-4.13e-11	8.91e-12	8.75e-12	-7.37e-13	-3.56e-12	-1.44e-11	1.52e-11
13	-4.63e-11	1.39e-11	2.75e-12	-2.87e-13	4.36e-13	-1.44e-11	1.52e-11
13.1	-4.13e-11	8.91e-12	3.25e-12	-7.37e-13	-5.56e-12	-1.44e-11	2.02e-11
13.2	-3.63e-11	1.39e-11	4.75e-12	1.63e-13	-1.16e-11	-9.36e-12	2.02e-11
13.3	-3.63e-11	1.89e-11	2.52e-13	3.26e-12	-9.56e-12	-1.44e-11	2.02e-11
13.4	-3.63e-11	1.39e-11	3.25e-12	3.86e-12	-7.06e-12	-1.44e-11	1.52e-11
13.5	-3.13e-11	1.39e-11	3.75e-12	-1.04e-12	-7.56e-12	-1.44e-11	5.2e-12
13.6	-2.63e-11	1.39e-11	4.75e-12	2.46e-12	-6.56e-12	-9.36e-12	-4.8e-12
13.7	-3.13e-11	1.39e-11	1.25e-12	2.61e-12	-1.06e-11	-9.36e-12	-4.8e-12
13.8	-3.63e-11	1.89e-11	-1.25e-12	-8.37e-13	-3.06e-12	-9.36e-12	1.98e-13
13.9	-4.63e-11	1.89e-11	1.75e-12	-1.69e-12	8.44e-12	-9.36e-12	1.98e-13
14	-5.13e-11	1.39e-11	1.75e-12	6.29e-14	4.36e-13	-9.36e-12	-4.8e-12
14.1	-4.63e-11	1.39e-11	4.25e-12	-3.24e-12	4.44e-12	-9.36e-12	-9.8e-12
14.2	-3.63e-11	8.91e-12	1.48e-11	-3.49e-12	2.44e-12	-9.36e-12	-4.8e-12
14.3	-4.13e-11	1.39e-11	5.75e-12	-8.37e-13	-2.56e-12	-4.36e-12	1.98e-13
14.4	-4.63e-11	1.39e-11	7.52e-13	-5.37e-13	-2.06e-12	-4.36e-12	5.2e-12
14.5	-4.63e-11	8.91e-12	3.75e-12	-3.44e-12	-4.06e-12	-4.36e-12	1.98e-13
14.6	-4.13e-11	8.91e-12	1.25e-12	-8.37e-13	-3.06e-12	6.44e-13	5.2e-12
14.7	-5.13e-11	1.89e-11	2.25e-12	-1.04e-12	1.44e-12	-9.36e-12	5.2e-12
14.8	-5.13e-11	1.39e-11	4.75e-12	2.13e-13	-3.56e-12	-9.36e-12	1.02e-11
14.9	-5.63e-11	8.91e-12	5.75e-12	-1.14e-12	-2.06e-12	6.44e-13	5.2e-12
15	-6.13e-11	1.39e-11	1.23e-11	-3.14e-12	-5.06e-12	6.44e-13	1.98e-13
15.1	-5.63e-11	8.91e-12	7.75e-12	-1.44e-12	-4.06e-12	6.44e-13	5.2e-12
15.2	-4.63e-11	1.39e-11	9.25e-12	-1.94e-12	-1.06e-12	6.44e-13	5.2e-12
15.3	-5.63e-11	8.91e-12	4.25e-12	5.63e-13	-3.56e-12	5.64e-12	1.98e-13
15.4	-5.13e-11	8.91e-12	7.52e-13	1.16e-12	-3.06e-12	1.06e-11	1.98e-13
15.5	-5.13e-11	1.39e-11	4.75e-12	-2.34e-12	-6.44e-14	6.44e-13	1.02e-11
15.6	-5.63e-11	1.39e-11	5.25e-12	1.81e-12	-1.56e-12	5.64e-12	5.2e-12
15.7	-4.13e-11	1.39e-11	3.25e-12	4.41e-12	1.94e-12	1.06e-11	1.02e-11
15.8	-4.13e-11	1.39e-11	5.75e-12	1.86e-12	4.94e-12	5.64e-12	1.52e-11
15.9	-4.13e-11	1.39e-11	7.75e-12	3.46e-12	3.44e-12	6.44e-13	5.2e-12
16	-4.13e-11	8.91e-12	4.25e-12	4.66e-12	-3.56e-12	6.44e-13	5.2e-12
16.1	-4.63e-11	8.91e-12	3.25e-12	4.21e-12	3.94e-12	6.44e-13	1.98e-13
16.2	-4.63e-11	1.89e-11	1.08e-11	4.86e-12	3.94e-12	6.44e-13	1.98e-13
16.3	-5.13e-11	1.39e-11	3.75e-12	7.13e-13	4.94e-12	5.64e-12	1.98e-13
16.4	-5.13e-11	1.39e-11	1.25e-12	3.36e-12	4.94e-12	1.06e-11	1.98e-13
16.5	-5.13e-11	8.91e-12	4.25e-12	2.16e-12	8.94e-12	1.56e-11	1.98e-13
16.6	-5.13e-11	1.89e-11	3.75e-12	-3.14e-12	9.94e-12	5.64e-12	-4.8e-12
16.7	-5.13e-11	1.39e-11	7.52e-13	1.26e-12	5.94e-12	-4.36e-12	-9.8e-12
16.8	-5.13e-11	1.89e-11	2.25e-12	3.16e-12	8.44e-12	5.64e-12	-9.8e-12
16.9	-4.63e-11	1.39e-11	2.52e-13	3.91e-12	1.19e-11	6.44e-13	-9.8e-12
17	-4.63e-11	1.89e-11	2.25e-12	6.63e-13	1.34e-11	6.44e-13	-9.8e-12
17.1	-5.13e-11	1.39e-11	1.25e-12	1.11e-12	1.14e-11	-4.36e-12	-9.8e-12
17.2	-5.13e-11	1.89e-11	3.75e-12	-7.37e-13	-1.06e-12	-4.36e-12	-1.48e-11
17.3	-4.63e-11	8.91e-12	2.25e-12	8.13e-13	3.94e-12	-4.36e-12	-1.48e-11
17.4	-5.63e-11	1.39e-11	6.75e-12	4.13e-13	7.94e-12	6.44e-13	-1.98e-11
17.5	-5.63e-11	3.91e-12	3.25e-12	3.26e-12	8.94e-12	6.44e-13	-1.98e-11
17.6	-4.63e-11	8.91e-12	5.25e-12	3.26e-12	9.44e-12	5.64e-12	-1.98e-11
17.7	-5.13e-11	1.39e-11	6.25e-12	3.86e-12	1.14e-11	6.44e-13	-1.48e-11
17.8	-5.13e-11	8.91e-12	1.25e-12	1.16e-12	1.04e-11	6.44e-13	-1.48e-11
17.9	-5.63e-11	3.91e-12	5.75e-12	1.46e-12	8.94e-12	5.64e-12	-9.8e-12
18	-5.13e-11	1.39e-11	3.75e-12	-3.04e-12	6.94e-12	1.06e-11	-9.8e-12
18.1	-5.63e-11	1.39e-11	-7.48e-13	7.36e-12	2.44e-12	6.44e-13	-4.8e-12
18.2	-5.63e-11	8.91e-12	2.52e-13	8.41e-12	1.44e-12	6.44e-13	-1.48e-11
18.3	-5.13e-11	1.89e-11	3.75e-12	3.91e-12	3.44e-12	-4.36e-12	-1.48e-11
18.4	-5.13e-11	1.89e-11	6.25e-12	1.41e-12	3.94e-12	-9.36e-12	-1.48e-11
18.5	-5.13e-11	1.89e-11	8.25e-12	1.86e-12	4.44e-12	-4.36e-12	-1.48e-11
18.6	-5.13e-11	1.89e-11	5.25e-12	4.26e-12	4.94e-12	6.44e-13	-1.48e-11
18.7	-5.13e-11	1.89e-11	3.25e-12	4.51e-12	5.94e-12	6.44e-13	-9.8e-12
18.8	-5.63e-11	1.89e-11	2.75e-12	7.13e-13	-3.06e-12	5.64e-12	-4.8e-12
18.9	-5.13e-11	1.39e-11	2.52e-13	-7.87e-13	-3.56e-12	6.44e-13	5.2e-12
19	-4.63e-11	1.39e-11	4.75e-12	-8.71e-14	1.94e-12	6.44e-13	1.98e-13
19.1	-4.63e-11	1.39e-11	3.75e-12	5.13e-13	1.44e-12	6.44e-13	1.98e-13
19.2	-4.63e-11	1.89e-11	-5.75e-12	-1.29e-12	4.36e-13	-4.36e-12	-9.8e-12
19.3	-5.13e-11	8.91e-12	1.25e-12	-2.24e-12	-5.64e-13	6.44e-13	-1.48e-11
19.4	-4.63e-11	8.91e-12	-7.48e-13	2.66e-12	-3.56e-12	6.44e-13	-9.8e-12
19.5	-4.63e-11	1.39e-11	4.75e-12	1.56e-11	-5.56e-12	6.44e-13	-1.48e-11
19.6	-4.13e-11	2.89e-11	1.68e-11	3.51e-12	9.36e-13	6.44e-13	-9.8e-12
19.7	-4.13e-11	2.39e-11	1.23e-11	8.63e-13	4.94e-12	-4.36e-12	-9.8e-12
19.8	-4.13e-11	1.39e-11	4.25e-12	6.46e-12	2.94e-12	-4.36e-12	-1.48e-11
19.9	-4.13e-11	1.39e-11	5.75e-12	5.61e-12	6.44e-12	5.64e-12	-1.98e-11
20	-4.13e-11	1.39e-11	4.25e-12	2.61e-12	9.36e-13	-9.36e-12	-1.48e-11
20.1	-4.63e-11	1.39e-11	2.75e-12	3.46e-12	5.44e-12	-1.44e-11	-1.48e-11
20.2	-4.63e-11	1.89e-11	1.75e-12	-5.37e-13	6.44e-12	6.44e-13	-1.48e-11
20.3	-4.63e-11	2.89e-11	7.52e-13	4.71e-12	-2.06e-12	6.44e-13	-1.48e-11
20.4	-3.63e-11	2.89e-11	7.52e-13	5.81e-12	-2.06e-12	-4.36e-12	-1.98e-11
20.5	-3.63e-11	2.89e-11	4.75e-12	6.86e-12	4.36e-13	-4.36e-12	-1.48e-11
20.6	-4.13e-11	2.39e-11	1.75e-12	5.13e-13	3.44e-12	6.44e-13	-1.48e-11
20.7	-3.63e-11	2.39e-11	3.25e-12	2.11e-12	4.44e-12	-4.36e-12	-9.8e-12
20.8	-3.13e-11	2.39e-11	3.25e-12	3.56e-12	3.44e-12	-9.36e-12	-9.8e-12
20.9	-3.63e-11	1.89e-11	4.75e-12	2.86e-12	9.36e-13	-9.36e-12	-9.8e-12
21	-4.13e-11	1.89e-11	3.25e-12	5.91e-12	9.36e-13	-9.36e-12	-1.48e-11
21.1	-4.13e-11	1.89e-11	6.75e-12	2.91e-12	-2.06e-12	-9.36e-12	-1.48e-11
21.2	-4.13e-11	1.39e-11	2.25e-12	6.01e-12	-1.06e-12	-9.36e-12	-1.48e-11
21.3	-4.63e-11	1.39e-11	2.25e-12	5.86e-12	-6.56e-12	-4.36e-12	-9.8e-12
21.4	-4.13e-11	1.89e-11	1.25e-12	8.21e-12	-6.06e-12	-4.36e-12	-4.8e-12
21.5	-3.63e-11	2.39e-11	7.25e-12	5.76e-12	-5.06e-12	6.44e-13	-4.8e-12
21.6	-4.13e-11	2.39e-11	6.75e-12	1.36e-12	-3.06e-12	6.44e-13	-9.8e-12
21.7	-4.13e-11	2.39e-11	5.75e-12	2.86e-12	-2.56e-12	6.44e-13	-1.48e-11
21.8	-4.13e-11	1.89e-11	3.75e-12	6.51e-12	2.94e-12	-4.36e-12	-9.8e-12
21.9	-4.13e-11	1.89e-11	6.75e-12	3.51e-12	2.94e-12	-4.36e-12	-4.8e-12
22	-3.13e-11	1.89e-11	7.75e-12	5.11e-12	-1.06e-12	-9.36e-12	1.98e-13
22.1	-4.13e-11	2.39e-11	9.75e-12	4.11e-12	-2.56e-12	-9.36e-12	-4.8e-12
22.2	-3.63e-11	1.89e-11	9.75e-12	4.61e-12	-1.01e-11	6.44e-13	1.98e-13
22.3	-2.63e-11	1.39e-11	1.08e-11	3.46e-12	-5.56e-12	-4.36e-12	1.98e-13
22.4	-3.13e-11	1.39e-11	7.25e-12	5.31e-12	-3.06e-12	-9.36e-12	-9.8e-12
22.5	-3.63e-11	1.89e-11	2.75e-12	8.71e-12	-1.01e-11	-4.36e-12	-4.8e-12
22.6	-3.63e-11	1.39e-11	-3.25e-12	8.01e-12	-1.06e-11	-4.36e-12	5.2e-12
22.7	-3.63e-11	1.39e-11	3.25e-12	8.11e-12	-8.56e-12	-4.36e-12	1.98e-13
22.8	-4.13e-11	1.39e-11	1.75e-12	6.81e-12	-1.01e-11	6.44e-13	1.02e-11
22.9	-4.13e-11	2.39e-11	4.75e-12	4.56e-12	-8.56e-12	6.44e-13	5.2e-12
23	-3.63e-11	1.89e-11	1.08e-11	6.91e-12	-1.11e-11	6.44e-13	1.98e-13
23.1	-4.13e-11	2.39e-11	6.75e-12	7.56e-12	-1.31e-11	6.44e-13	-4.8e-12
23.2	-3.63e-11	1.89e-11	5.25e-12	9.26e-12	-1.16e-11	-1.44e-11	1.98e-13
23.3	-3.63e-11	2.39e-11	5.25e-12	7.16e-12	-8.56e-12	-1.94e-11	-9.8e-12
23.4	-3.63e-11	1.89e-11	5.25e-12	6.01e-12	-9.56e-12	-1.44e-11	-9.8e-12
23.5	-3.63e-11	2.89e-11	4.75e-12	6.31e-12	-1.06e-11	-9.36e-12	-4.8e-12
23.6	-3.13e-11	2.39e-11	8.75e-12	7.46e-12	-1.06e-11	-4.36e-12	1.98e-13
23.7	-2.13e-11	2.39e-11	7.25e-12	1.03e-11	-3.56e-12	-9.36e-12	5.2e-12
23.8	-2.13e-11	2.39e-11	3.75e-12	7.61e-12	-5.56e-12	-9.36e-12	5.2e-12
23.9	-2.13e-11	2.89e-11	4.25e-12	7.06e-12	-4.06e-12	-9.36e-12	5.2e-12
24	-2.63e-11	2.89e-11	6.75e-12	9.96e-12	-1.26e-11	-1.44e-11	1.02e-11
24.1	-2.63e-11	1.89e-11	5.75e-12	2.36e-12	-8.56e-12	-1.44e-11	1.02e-11
24.2	-3.13e-11	1.39e-11	5.25e-12	5.16e-12	-1.26e-11	-1.44e-11	5.2e-12
24.3	-3.13e-11	1.89e-11	4.25e-12	8.41e-12	-5.56e-12	-4.36e-12	1.02e-11
24.4	-3.13e-11	1.89e-11	4.75e-12	5.06e-12	-3.56e-12	-4.36e-12	5.2e-12
24.5	-2.63e-11	1.39e-11	-7.48e-13	1.06e-12	-7.06e-12	-4.36e-12	1.98e-13
24.6	-2.13e-11	1.39e-11	2.52e-13	4.36e-12	-2.06e-12	-4.36e-12	1.98e-13
24.7	-1.63e-11	1.89e-11	3.75e-12	9.06e-12	2.44e-12	-9.36e-12	1.98e-13
24.8	-2.63e-11	1.89e-11	3.25e-12	4.41e-12	-4.06e-12	-1.44e-11	1.98e-13
24.9	-2.63e-11	1.89e-11	2.75e-12	4.06e-12	-5.06e-12	-4.36e-12	1.98e-13
25	-3.13e-11	1.89e-11	4.25e-12	3.26e-12	-2.56e-12	-4.36e-12	-4.8e-12
25.1	-3.13e-11	1.89e-11	3.25e-12	5.71e-12	-4.56e-12	-9.36e-12	-4.8e-12
25.2	-3.13e-11	2.89e-11	4.25e-12	4.56e-12	-5.06e-12	-9.36e-12	1.98e-13
25.3	-3.13e-11	1.89e-11	2.75e-12	4.86e-12	-4.56e-12	-1.44e-11	-4.8e-12
25.4	-3.63e-11	2.39e-11	1.25e-12	-8.87e-13	-1.01e-11	-1.44e-11	-4.8e-12
25.5	-3.63e-11	1.89e-11	2.25e-12	2.91e-12	3.44e-12	-1.44e-11	5.2e-12
25.6	-3.63e-11	2.89e-11	8.25e-12	9.06e-12	4.44e-12	-1.44e-11	1.98e-13
25.7	-3.63e-11	2.39e-11	-1.75e-12	5.26e-12	-3.06e-12	-1.94e-11	1.98e-13
25.8	-3.63e-11	2.39e-11	-1.25e-12	2.06e-12	-4.06e-12	-1.94e-11	-4.8e-12
25.9	-4.13e-11	3.39e-11	-1.75e-12	3.71e-12	-5.64e-13	-1.94e-11	1.98e-13
26	-4.63e-11	2.39e-11	-4.25e-12	1.21e-12	-3.06e-12	-1.44e-11	5.2e-12
26.1	-3.63e-11	2.39e-11	-2.25e-12	8.51e-12	-6.56e-12	-9.36e-12	5.2e-12
26.2	-3.13e-11	2.89e-11	-2.48e-13	4.31e-12	-4.56e-12	-9.36e-12	1.02e-11
26.3	-3.13e-11	2.39e-11	-5.25e-12	9.41e-12	4.36e-13	-4.36e-12	5.2e-12
26.4	-2.13e-11	2.89e-11	-2.75e-12	2.63e-13	-1.06e-12	-9.36e-12	1.02e-11
26.5	-1.63e-11	3.39e-11	-1.75e-12	-4.14e-12	-6.44e-14	-4.36e-12	1.02e-11
26.6	-2.13e-11	3.39e-11	-7.48e-13	2.76e-12	1.94e-12	-9.36e-12	1.52e-11
26.7	-2.63e-11	2.89e-11	-1.25e-12	4.11e-12	-1.56e-12	-9.36e-12	1.52e-11
26.8	-2.13e-11	2.39e-11	-3.75e-12	5.91e-12	-5.64e-13	-4.36e-12	1.52e-11
26.9	-2.63e-11	2.89e-11	-4.75e-12	7.56e-12	-1.56e-12	-1.44e-11	1.52e-11
27	-3.13e-11	2.39e-11	-1.25e-12	-2.84e-12	-5.64e-13	-1.44e-11	1.52e-11
27.1	-3.13e-11	2.39e-11	-3.75e-12	7.06e-12	-2.06e-12	-1.44e-11	1.52e-11
27.2	-3.13e-11	2.39e-11	7.52e-13	5.51e-12	-1.06e-12	-9.36e-12	5.2e-12
27.3	-2.63e-11	2.89e-11	-2.48e-13	6.56e-12	-4.56e-12	-9.36e-12	-4.8e-12
27.4	-2.13e-11	2.89e-11	-4.25e-12	9.06e-12	-4.56e-12	-4.36e-12	-1.98e-11
27.5	-2.63e-11	2.39e-11	2.75e-12	4.86e-12	-4.06e-12	-9.36e-12	-1.98e-11
27.6	-2.13e-11	2.89e-11	2.75e-12	8.06e-12	-3.56e-12	6.44e-13	-9.8e-12
27.7	-2.13e-11	2.39e-11	4.75e-12	5.76e-12	1.44e-12	-4.36e-12	-9.8e-12
27.8	-1.63e-11	1.89e-11	3.75e-12	-3.54e-12	4.44e-12	-9.36e-12	-9.8e-12
27.9	-2.63e-11	8.91e-12	-6.25e-12	-4.94e-12	3.44e-12	-4.36e-12	-4.8e-12
28	-2.63e-11	1.39e-11	-6.75e-12	4.01e-12	-5.64e-13	-1.44e-11	-9.8e-12
28.1	-2.13e-11	1.39e-11	-1.25e-12	3.26e-12	-5.64e-13	-9.36e-12	-4.8e-12
28.2	-1.63e-11	1.89e-11	-8.75e-12	3.61e-12	2.94e-12	-4.36e-12	-9.8e-12
28.3	-1.63e-11	1.89e-11	-4.75e-12	2.86e-12	1.94e-12	6.44e-13	-9.8e-12
28.4	-1.13e-11	1.89e-11	-4.25e-12	3.21e-12	2.94e-12	3.06e-11	-4.8e-12
28.5	-1.63e-11	1.39e-11	-5.25e-12	-4.87e-13	2.94e-12	5.64e-12	-9.8e-12
28.6	-1.63e-11	1.39e-11	-5.75e-12	3.96e-12	-1.06e-12	6.44e-13	-9.8e-12
28.7	-1.63e-11	1.39e-11	-3.75e-12	4.51e-12	9.36e-13	5.64e-12	-4.8e-12
28.8	-1.13e-11	1.89e-11	-4.25e-12	-1.79e-12	2.44e-12	6.44e-13	-9.8e-12
28.9	-1.63e-11	1.89e-11	-4.75e-12	-1.69e-12	2.94e-12	-9.36e-12	-4.8e-12
29	-1.63e-11	1.89e-11	2.25e-12	1.36e-12	-4.56e-12	-9.36e-12	-4.8e-12
29.1	-1.63e-11	1.89e-11	-1.75e-12	2.66e-12	-5.56e-12	-9.36e-12	-4.8e-12
29.2	-1.13e-11	1.39e-11	-2.75e-12	5.63e-13	-6.44e-14	-9.36e-12	-9.8e-12
29.3	-6.29e-12	1.89e-11	-2.25e-12	-2.29e-12	-4.06e-12	-4.36e-12	-9.8e-12
29.4	-6.29e-12	1.89e-11	-1.25e-12	-6.87e-13	-3.56e-12	6.44e-13	-4.8e-12
29.5	-6.29e-12	1.39e-11	-3.75e-12	-1.59e-12	-5.56e-12	6.44e-13	-4.8e-12
29.6	-6.29e-12	1.89e-11	-3.75e-12	-2.37e-13	-5.06e-12	-4.36e-12	-1.48e-11
29.7	-6.29e-12	1.89e-11	-4.75e-12	5.63e-13	-3.56e-12	-4.36e-12	-9.8e-12
29.8	-1.13e-11	1.89e-11	-4.25e-12	-2.19e-12	-5.56e-12	-4.36e-12	-1.98e-11
29.9	-1.13e-11	1.89e-11	-4.75e-12	-3.71e-14	-8.06e-12	-4.36e-12	-1.98e-11
30	-1.13e-11	1.89e-11	-6.25e-12	4.16e-12	-8.56e-12	-1.44e-11	-1.48e-11
30.1	-2.13e-11	1.39e-11	-4.75e-12	2.01e-12	-9.56e-12	-9.36e-12	-1.98e-11
30.2	-2.13e-11	8.91e-12	-6.25e-12	1.36e-12	-1.01e-11	-9.36e-12	-1.48e-11
30.3	-2.63e-11	1.39e-11	-5.25e-12	1.96e-12	-1.06e-11	-9.36e-12	-1.48e-11
30.4	-2.63e-11	1.39e-11	-6.25e-12	3.13e-13	-8.06e-12	-9.36e-12	-9.8e-12
30.5	-2.63e-11	1.39e-11	-3.75e-12	1.21e-12	-9.06e-12	-1.44e-11	-1.48e-11
30.6	-3.13e-11	8.91e-12	-4.75e-12	1.11e-12	-6.56e-12	-1.44e-11	-1.48e-11
30.7	-3.13e-11	1.39e-11	-7.25e-12	2.31e-12	-9.06e-12	-4.36e-12	-9.8e-12
30.8	-2.13e-11	8.91e-12	-2.25e-12	2.46e-12	-8.56e-12	-9.36e-12	-1.48e-11
30.9	-2.13e-11	8.91e-12	6.25e-12	1.76e-12	-3.56e-12	-4.36e-12	-1.48e-11
31	-2.63e-11	1.39e-11	3.25e-12	-5.87e-13	-4.06e-12	-4.36e-12	-9.8e-12
31.1	-3.13e-11	1.89e-11	-1.25e-12	1.11e-12	-9.56e-12	-9.36e-12	-9.8e-12
31.2	-2.63e-11	1.89e-11	2.52e-13	-1.24e-12	-4.06e-12	-9.36e-12	-1.48e-11
31.3	-2.63e-11	1.39e-11	-2.48e-13	-1.24e-12	-4.56e-12	-4.36e-12	-1.48e-11
31.4	-3.63e-11	1.89e-11	-6.25e-12	3.71e-12	-5.06e-12	-4.36e-12	-9.8e-12
31.5	-2.63e-11	1.89e-11	-3.75e-12	-5.37e-13	-8.06e-12	-9.36e-12	-4.8e-12
31.6	-2.63e-11	1.39e-11	-4.75e-12	1.41e-12	-4.56e-12	-4.36e-12	1.98e-13
31.7	-2.63e-11	2.39e-11	-7.48e-13	1.76e-12	-4.06e-12	-9.36e-12	5.2e-12
31.8	-2.13e-11	1.89e-11	7.52e-13	-5.87e-13	3.94e-12	-1.44e-11	5.2e-12
31.9	-2.13e-11	1.39e-11	-2.48e-13	2.36e-12	5.44e-12	-1.44e-11	1.02e-11
32	-2.63e-11	1.89e-11	-2.25e-12	3.13e-13	1.94e-12	-2.44e-11	5.2e-12
32.1	-3.13e-11	2.39e-11	-3.25e-12	1.41e-12	2.44e-12	-1.44e-11	5.2e-12
32.2	-3.13e-11	1.89e-11	-3.25e-12	1.06e-12	1.94e-12	-1.94e-11	1.02e-11
32.3	-3.63e-11	1.89e-11	-5.75e-12	1.01e-12	4.94e-12	-1.44e-11	1.02e-11
32.4	-3.13e-11	2.39e-11	1.25e-12	-2.09e-12	-1.56e-12	-1.44e-11	1.52e-11
32.5	-3.13e-11	2.89e-11	-2.75e-12	2.06e-12	-2.56e-12	-9.36e-12	1.02e-11
32.6	-3.63e-11	2.89e-11	-5.25e-12	-1.49e-12	2.94e-12	-1.44e-11	5.2e-12
32.7	-3.13e-11	2.89e-11	-3.75e-12	-1.14e-12	3.44e-12	-9.36e-12	5.2e-12
32.8	-2.63e-11	2.39e-11	2.25e-12	1.81e-12	4.44e-12	-9.36e-12	-4.8e-12
32.9	-3.13e-11	2.39e-11	1.25e-12	2.71e-12	3.94e-12	6.44e-13	1.98e-13
33	-2.13e-11	2.39e-11	-4.75e-12	-2.87e-13	5.44e-12	-4.36e-12	1.98e-13
33.1	-2.63e-11	2.89e-11	-2.75e-12	-3.87e-13	4.36e-13	-4.36e-12	5.2e-12
33.2	-3.13e-11	1.89e-11	-7.48e-13	-4.37e-13	2.94e-12	-4.36e-12	5.2e-12
33.3	-3.13e-11	1.39e-11	-7.48e-13	7.63e-13	3.44e-12	-1.44e-11	5.2e-12
33.4	-2.63e-11	1.39e-11	-7.48e-13	-1.04e-12	9.36e-13	-1.44e-11	1.02e-11
33.5	-3.13e-11	2.39e-11	3.25e-12	1.41e-12	3.44e-12	-4.36e-12	1.02e-11
33.6	-3.63e-11	2.89e-11	1.25e-12	2.06e-12	2.94e-12	-4.36e-12	1.02e-11
33.7	-3.63e-11	2.89e-11	-1.75e-12	2.31e-12	3.94e-12	-1.94e-11	1.02e-11
33.8	-3.63e-11	2.89e-11	2.52e-13	-1.49e-12	-7.06e-12	-1.94e-11	1.52e-11
33.9	-4.13e-11	2.89e-11	-7.48e-13	-1.29e-12	-1.61e-11	-1.94e-11	1.02e-11
34	-4.13e-11	3.39e-11	5.25e-12	3.16e-12	-9.56e-12	-2.44e-11	1.52e-11
34.1	-4.63e-11	2.89e-11	2.52e-13	1.11e-12	-6.06e-12	-1.44e-11	1.02e-11
34.2	-4.63e-11	1.89e-11	1.25e-12	-3.29e-12	-1.06e-12	-9.36e-12	1.52e-11
34.3	-3.63e-11	2.89e-11	-2.48e-13	2.16e-12	-6.06e-12	-1.44e-11	1.52e-11
34.4	-5.13e-11	2.89e-11	2.25e-12	-3.79e-12	-5.64e-13	-9.36e-12	1.02e-11
34.5	-5.13e-11	2.89e-11	-1.75e-12	1.16e-12	-3.56e-12	-1.44e-11	5.2e-12
34.6	-4.63e-11	1.89e-11	-7.48e-13	-1.29e-12	-6.06e-12	-9.36e-12	5.2e-12
34.7	-4.13e-11	1.89e-11	-2.48e-13	2.56e-12	-3.06e-12	-9.36e-12	1.98e-13
34.8	-4.13e-11	2.39e-11	1.25e-12	1.14e-11	-1.06e-11	-9.36e-12	1.98e-13
34.9	-4.13e-11	1.89e-11	-1.75e-12	5.26e-12	-8.56e-12	-9.36e-12	5.2e-12
35	-4.13e-11	2.89e-11	2.52e-13	4.16e-12	-9.06e-12	6.44e-13	1.02e-11
35.1	-3.63e-11	2.39e-11	2.52e-13	5.06e-12	-9.06e-12	-4.36e-12	1.02e-11
35.2	-4.13e-11	2.89e-11	7.52e-13	-5.87e-13	-1.41e-11	-4.36e-12	5.2e-12
35.3	-3.63e-11	2.39e-11	1.75e-12	-2.54e-12	-1.06e-11	-4.36e-12	1.02e-11
35.4	-3.13e-11	2.89e-11	3.25e-12	5.26e-12	-8.56e-12	-4.36e-12	5.2e-12
35.5	-3.63e-11	2.89e-11	5.25e-12	4.36e-12	-1.21e-11	6.44e-13	5.2e-12
35.6	-3.63e-11	1.89e-11	1.75e-12	-2.89e-12	-8.06e-12	-4.36e-12	1.52e-11
35.7	-2.63e-11	2.39e-11	2.75e-12	1.63e-13	-5.56e-12	-4.36e-12	1.02e-11
35.8	-2.63e-11	2.39e-11	-2.75e-12	1.36e-12	-7.06e-12	-1.44e-11	2.02e-11
35.9	-2.13e-11	1.89e-11	-2.75e-12	-7.87e-13	-9.06e-12	-1.94e-11	1.52e-11
36	-2.63e-11	1.89e-11	5.25e-12	-3.39e-12	-8.56e-12	-9.36e-12	1.98e-13
36.1	-3.13e-11	1.89e-11	-3.75e-12	2.01e-12	-1.56e-11	-9.36e-12	1.98e-13
36.2	-3.63e-11	2.39e-11	8.75e-12	1.21e-11	-1.61e-11	-9.36e-12	1.98e-13
36.3	-4.13e-11	2.39e-11	1.13e-11	4.51e-12	-9.56e-12	-9.36e-12	1.02e-11
36.4	-4.13e-11	1.39e-11	-2.48e-13	1.51e-12	-1.06e-11	-9.36e-12	1.02e-11
36.5	-3.63e-11	1.89e-11	1.75e-12	7.06e-12	-1.81e-11	-1.44e-11	1.52e-11
36.6	-4.13e-11	2.39e-11	3.25e-12	1.66e-12	-1.71e-11	-1.44e-11	1.02e-11
36.7	-4.13e-11	1.89e-11	6.75e-12	-1.34e-12	-1.71e-11	-2.94e-11	1.02e-11
36.8	-4.13e-11	1.89e-11	6.25e-12	4.36e-12	-1.61e-11	-2.94e-11	5.2e-12
36.9	-4.63e-11	1.89e-11	-2.25e-12	1.61e-12	-1.66e-11	-2.44e-11	5.2e-12
37	-4.13e-11	2.39e-11	6.75e-12	-1.39e-12	-1.46e-11	-1.44e-11	1.98e-13
37.1	-4.13e-11	1.89e-11	3.75e-12	6.11e-12	-1.51e-11	-9.36e-12	5.2e-12
37.2	-3.13e-11	1.89e-11	2.25e-12	2.21e-12	-1.26e-11	-9.36e-12	1.02e-11
37.3	-3.63e-11	1.89e-11	1.25e-12	4.26e-12	-1.26e-11	-9.36e-12	1.98e-13
37.4	-3.13e-11	1.39e-11	2.75e-12	5.21e-12	-8.06e-12	-1.44e-11	1.98e-13
37.5	-3.13e-11	1.39e-11	5.25e-12	3.46e-12	-7.06e-12	-1.44e-11	1.98e-13
37.6	-3.13e-11	1.39e-11	2.25e-12	2.31e-12	-7.56e-12	-1.44e-11	-4.8e-12
37.7	-3.13e-11	1.39e-11	3.25e-12	6.91e-12	-4.06e-12	-1.44e-11	-4.8e-12
37.8	-3.13e-11	8.91e-12	2.52e-13	2.41e-12	-9.56e-12	-1.94e-11	-9.8e-12
37.9	-3.13e-11	8.91e-12	2.25e-12	3.86e-12	-9.56e-12	-1.94e-11	-9.8e-12
38	-3.13e-11	1.89e-11	1.75e-12	1.51e-12	-1.06e-11	-9.36e-12	-4.8e-12
38.1	-3.63e-11	2.39e-11	5.25e-12	3.11e-12	-3.06e-12	-9.36e-12	-9.8e-12
38.2	-2.63e-11	1.89e-11	6.75e-12	5.91e-12	-4.56e-12	-1.94e-11	-9.8e-12
38.3	-2.63e-11	2.39e-11	6.75e-12	1.06e-12	-5.56e-12	-9.36e-12	-4.8e-12
38.4	-3.13e-11	1.39e-11	7.52e-13	1.81e-12	-6.56e-12	-9.36e-12	1.98e-13
38.5	-3.13e-11	1.39e-11	2.75e-12	6.11e-12	-5.56e-12	-9.36e-12	1.98e-13
38.6	-3.13e-11	1.39e-11	6.75e-12	4.21e-12	-1.01e-11	-1.44e-11	1.98e-13
38.7	-2.63e-11	1.89e-11	6.75e-12	6.26e-12	-4.06e-12	-1.94e-11	1.98e-13
38.8	-2.63e-11	1.89e-11	3.75e-12	5.51e-12	-3.06e-12	-1.94e-11	1.98e-13
38.9	-2.63e-11	2.39e-11	2.25e-12	3.61e-12	-1.01e-11	-1.44e-11	-4.8e-12
39	-2.13e-11	2.39e-11	5.25e-12	5.11e-12	3.94e-12	-2.44e-11	-9.8e-12
39.1	-2.63e-11	2.39e-11	4.25e-12	6.61e-12	-5.64e-13	-2.44e-11	1.98e-13
39.2	-2.63e-11	2.89e-11	-9.25e-12	3.96e-12	-1.56e-12	-2.44e-11	1.98e-13
39.3	-3.13e-11	2.89e-11	-4.25e-12	5.51e-12	-2.56e-12	-2.44e-11	-4.8e-12
39.4	-3.63e-11	2.39e-11	-7.48e-13	7.56e-12	4.36e-13	-2.44e-11	1.98e-13
39.5	-3.63e-11	2.89e-11	2.52e-13	3.46e-12	-1.06e-12	-2.44e-11	1.02e-11
39.6	-3.13e-11	2.89e-11	-3.75e-12	4.06e-12	-5.64e-13	-2.94e-11	1.02e-11
39.7	-3.63e-11	2.89e-11	7.52e-13	1.41e-12	-2.06e-12	-2.94e-11	1.52e-11
39.8	-3.63e-11	2.89e-11	-2.75e-12	2.46e-12	-1.06e-12	-3.44e-11	1.02e-11
39.9	-3.63e-11	2.89e-11	-1.75e-12	5.91e-12	3.94e-12	-2.44e-11	5.2e-12
40	-4.13e-11	2.39e-11	-2.75e-12	5.81e-12	-3.06e-12	-2.94e-11	1.98e-13
40.1	-4.13e-11	3.39e-11	2.52e-13	2.41e-12	-2.06e-12	-1.94e-11	-4.8e-12
40.2	-3.63e-11	3.39e-11	2.25e-12	4.41e-12	-2.06e-12	-1.94e-11	1.98e-13
40.3	-3.63e-11	2.89e-11	1.25e-12	3.11e-12	-6.44e-14	-1.94e-11	5.2e-12
40.4	-4.13e-11	2.89e-11	-7.48e-13	4.51e-12	-1.56e-12	-1.94e-11	5.2e-12
40.5	-4.13e-11	1.89e-11	-1.75e-12	4.51e-12	-5.06e-12	-1.94e-11	1.52e-11
40.6	-4.13e-11	2.39e-11	7.52e-13	5.21e-12	-3.06e-12	-1.94e-11	1.52e-11
40.7	-4.13e-11	2.89e-11	-2.75e-12	7.16e-12	-4.56e-12	-1.94e-11	5.2e-12
40.8	-3.63e-11	2.89e-11	-2.25e-12	2.11e-12	-6.56e-12	-1.94e-11	5.2e-12
40.9	-3.63e-11	2.89e-11	-6.25e-12	5.26e-12	-5.56e-12	-1.94e-11	5.2e-12
41	-3.63e-11	3.39e-11	-4.25e-12	4.06e-12	-8.56e-12	-1.94e-11	5.2e-12
41.1	-3.63e-11	3.39e-11	-1.75e-12	3.96e-12	-8.56e-12	-2.44e-11	1.98e-13
41.2	-3.13e-11	2.89e-11	-1.75e-12	-1.37e-13	-5.56e-12	-1.94e-11	1.98e-13
41.3	-2.63e-11	3.39e-11	7.52e-13	3.51e-12	-9.56e-12	-2.94e-11	1.98e-13
41.4	-2.63e-11	2.89e-11	1.25e-12	3.01e-12	-1.06e-11	-2.44e-11	1.98e-13
41.5	-3.13e-11	3.39e-11	2.52e-13	2.11e-12	-2.56e-12	-2.94e-11	1.98e-13
41.6	-3.63e-11	2.89e-11	-5.75e-12	4.81e-12	-3.06e-12	-2.94e-11	-4.8e-12
41.7	-4.13e-11	3.39e-11	-2.75e-12	3.26e-12	-5.56e-12	-2.44e-11	-9.8e-12
41.8	-4.13e-11	2.39e-11	-3.25e-12	2.51e-12	-1.06e-11	-3.44e-11	-1.48e-11
41.9	-4.13e-11	2.39e-11	-3.75e-12	4.91e-12	-9.56e-12	-2.94e-11	-1.48e-11
42	-3.63e-11	1.89e-11	-7.48e-13	2.86e-12	-1.11e-11	-2.94e-11	-9.8e-12
42.1	-3.13e-11	1.39e-11	-1.25e-12	3.96e-12	-1.01e-11	-2.94e-11	-4.8e-12
42.2	-3.13e-11	8.91e-12	-1.75e-12	1.21e-12	2.44e-12	-2.94e-11	1.98e-13
42.3	-3.63e-11	1.89e-11	-2.75e-12	4.81e-12	-3.06e-12	-2.44e-11	-4.8e-12
42.4	-3.13e-11	1.89e-11	-2.25e-12	7.06e-12	-7.06e-12	-2.44e-11	-1.48e-11
42.5	-3.63e-11	2.39e-11	-7.75e-12	4.56e-12	-6.06e-12	-2.94e-11	-1.98e-11
42.6	-4.13e-11	2.39e-11	-4.25e-12	3.76e-12	-8.06e-12	-2.94e-11	-9.8e-12
42.7	-4.13e-11	1.89e-11	-4.75e-12	7.21e-12	-5.56e-12	-2.44e-11	-1.48e-11
42.8	-3.63e-11	1.89e-11	-6.75e-12	3.41e-12	-4.56e-12	-2.44e-11	-1.48e-11
42.9	-4.63e-11	1.89e-11	-7.75e-12	6.36e-12	-2.06e-12	-2.44e-11	-1.48e-11
43	-4.63e-11	2.39e-11	-2.48e-13	6.56e-12	-6.06e-12	-2.94e-11	-9.8e-12
43.1	-3.63e-11	1.89e-11	-4.75e-12	1.21e-12	-3.56e-12	-2.44e-11	-4.8e-12
43.2	-4.13e-11	2.39e-11	-3.75e-12	-2.64e-12	-2.06e-12	-1.94e-11	-4.8e-12
43.3	-3.63e-11	2.39e-11	-3.75e-12	2.61e-12	-5.56e-12	-2.44e-11	-4.8e-12
43.4	-4.63e-11	1.89e-11	-5.75e-12	-1.04e-12	-6.56e-12	-1.94e-11	-4.8e-12
43.5	-4.63e-11	1.89e-11	-4.25e-12	2.96e-12	-1.11e-11	-2.44e-11	-4.8e-12
43.6	-4.63e-11	2.39e-11	-5.75e-12	1.96e-12	-9.06e-12	-2.94e-11	-4.8e-12
43.7	-3.63e-11	1.89e-11	-4.75e-12	2.26e-12	-1.21e-11	-2.94e-11	1.98e-13
43.8	-3.63e-11	2.39e-11	-9.25e-12	2.96e-12	-1.11e-11	-2.94e-11	5.2e-12
43.9	-4.13e-11	1.89e-11	-7.75e-12	6.86e-12	-1.21e-11	-3.44e-11	5.2e-12
44	-4.63e-11	1.89e-11	-7.25e-12	4.16e-12	-9.56e-12	-2.94e-11	1.98e-13
44.1	-3.63e-11	1.89e-11	-6.25e-12	6.56e-12	-5.56e-12	-3.44e-11	1.98e-13
44.2	-4.13e-11	2.39e-11	-4.75e-12	1.11e-12	-1.11e-11	-2.94e-11	5.2e-12
44.3	-4.13e-11	1.89e-11	-8.25e-12	6.06e-12	-1.21e-11	-2.94e-11	1.52e-11
44.4	-4.13e-11	2.39e-11	-4.75e-12	7.56e-12	-1.56e-11	-3.44e-11	1.02e-11
44.5	-4.13e-11	1.89e-11	-4.75e-12	-5.69e-12	-1.21e-11	-2.94e-11	1.02e-11
44.6	-4.63e-11	1.39e-11	-1.62e-11	-3.44e-12	-7.56e-12	-3.94e-11	5.2e-12
44.7	-3.63e-11	1.89e-11	-1.12e-11	1.21e-12	-1.11e-11	-4.44e-11	-4.8e-12
44.8	-3.13e-11	1.89e-11	-9.25e-12	5.13e-13	-9.56e-12	-3.94e-11	-9.8e-12
44.9	-3.13e-11	1.39e-11	-8.75e-12	1.96e-12	-1.01e-11	-3.44e-11	-9.8e-12
45	-2.63e-11	1.89e-11	-1.02e-11	3.66e-12	-1.31e-11	-1.94e-11	-9.8e-12
45.1	-2.13e-11	2.39e-11	-5.75e-12	2.66e-12	-1.21e-11	-1.44e-11	-9.8e-12
45.2	-2.13e-11	2.39e-11	-4.25e-12	-2.37e-13	-1.31e-11	-2.44e-11	-1.48e-11
45.3	-2.13e-11	2.39e-11	-7.48e-13	1.13e-13	-1.31e-11	-1.94e-11	-4.8e-12
45.4	-2.13e-11	2.89e-11	-6.75e-12	-1.49e-12	-1.21e-11	-1.94e-11	-4.8e-12
45.5	-2.63e-11	2.39e-11	-3.75e-12	-3.71e-14	-1.66e-11	-1.44e-11	-9.8e-12
45.6	-2.13e-11	2.39e-11	-5.75e-12	-6.87e-13	-1.51e-11	-1.94e-11	-4.8e-12
45.7	-2.63e-11	2.39e-11	-3.75e-12	4.13e-13	-1.31e-11	-1.44e-11	-9.8e-12
45.8	-2.63e-11	1.89e-11	-3.75e-12	2.63e-13	-1.01e-11	-2.44e-11	-9.8e-12
45.9	-3.13e-11	1.89e-11	-3.75e-12	-7.37e-13	-1.21e-11	-2.44e-11	-9.8e-12
46	-3.13e-11	1.89e-11	-6.25e-12	8.63e-13	-1.31e-11	-1.94e-11	1.98e-13
46.1	-3.13e-11	1.89e-11	-6.25e-12	-1.19e-12	-1.21e-11	-2.44e-11	5.2e-12
46.2	-3.13e-11	1.89e-11	-4.75e-12	1.06e-12	-1.51e-11	-2.44e-11	5.2e-12
46.3	-4.13e-11	2.39e-11	-5.25e-12	-1.59e-12	-1.46e-11	-2.44e-11	5.2e-12
46.4	-4.13e-11	1.89e-11	-4.25e-12	-4.29e-12	-1.31e-11	-1.94e-11	1.02e-11
46.5	-4.13e-11	1.89e-11	-3.75e-12	-1.37e-13	-1.51e-11	-2.44e-11	1.02e-11
46.6	-3.63e-11	1.39e-11	-3.25e-12	-4.87e-13	-1.26e-11	-2.44e-11	5.2e-12
46.7	-3.13e-11	1.89e-11	-1.25e-12	6.06e-12	-1.41e-11	-2.44e-11	5.2e-12
46.8	-3.63e-11	1.39e-11	-3.75e-12	4.06e-12	-1.31e-11	-1.94e-11	5.2e-12
46.9	-3.13e-11	1.39e-11	-5.75e-12	-2.87e-13	-1.51e-11	-1.94e-11	5.2e-12
47	-3.13e-11	1.89e-11	-3.25e-12	-1.19e-12	-1.26e-11	-1.94e-11	5.2e-12
47.1	-3.63e-11	1.89e-11	-6.25e-12	-1.44e-12	-1.61e-11	-1.94e-11	1.98e-13
47.2	-3.63e-11	1.39e-11	-5.75e-12	-2.94e-12	-4.56e-12	-1.94e-11	1.98e-13
47.3	-5.13e-11	1.89e-11	-4.75e-12	-4.37e-13	-9.06e-12	-1.44e-11	-4.8e-12
47.4	-4.13e-11	1.89e-11	-7.25e-12	-1.94e-12	-8.56e-12	-9.36e-12	5.2e-12
47.5	-3.13e-11	1.89e-11	3.25e-12	-1.24e-12	-1.21e-11	-1.44e-11	1.98e-13
47.6	-3.63e-11	1.89e-11	6.75e-12	-8.37e-13	-5.56e-12	-1.94e-11	-9.8e-12
47.7	-3.13e-11	1.89e-11	1.25e-12	-1.99e-12	-7.06e-12	-2.44e-11	-9.8e-12
47.8	-3.13e-11	1.89e-11	-3.75e-12	2.91e-12	-9.56e-12	-2.44e-11	-9.8e-12
47.9	-3.13e-11	1.89e-11	-2.25e-12	-1.99e-12	-8.06e-12	-2.44e-11	-1.48e-11
48	-4.13e-11	2.89e-11	-5.75e-12	-1.09e-12	-6.06e-12	-2.44e-11	-9.8e-12
48.1	-4.63e-11	1.89e-11	-7.48e-13	-8.87e-13	-6.56e-12	-1.94e-11	-1.98e-11
48.2	-3.63e-11	1.89e-11	-2.25e-12	-8.37e-13	-7.56e-12	-2.44e-11	-1.98e-11
48.3	-3.63e-11	1.89e-11	2.52e-13	-1.29e-12	-4.06e-12	-2.94e-11	-1.98e-11
48.4	-4.13e-11	1.39e-11	1.75e-12	-2.29e-12	-5.06e-12	-2.44e-11	-1.98e-11
48.5	-3.63e-11	1.39e-11	-1.25e-12	-3.84e-12	-5.06e-12	-1.94e-11	-1.48e-11
48.6	-4.13e-11	8.91e-12	-3.75e-12	-2.37e-13	-9.06e-12	-1.94e-11	-9.8e-12
48.7	-4.13e-11	1.39e-11	-6.75e-12	-2.69e-12	-1.31e-11	-2.44e-11	-4.8e-12
48.8	-4.13e-11	1.39e-11	-7.25e-12	4.13e-13	-1.56e-11	-2.44e-11	1.98e-13
48.9	-3.13e-11	1.39e-11	-9.75e-12	-7.37e-13	-9.56e-12	-2.94e-11	1.98e-13
49	-3.63e-11	8.91e-12	-8.25e-12	-3.14e-12	-7.06e-12	-2.94e-11	1.98e-13
49.1	-3.13e-11	1.39e-11	-1.07e-11	-3.74e-12	-5.06e-12	-2.44e-11	-4.8e-12
49.2	-3.63e-11	1.39e-11	-8.25e-12	-4.79e-12	-6.06e-12	-1.94e-11	-9.8e-12
49.3	-3.63e-11	1.39e-11	-2.75e-12	-5.14e-12	-9.56e-12	-1.94e-11	-1.48e-11
49.4	-4.13e-11	1.39e-11	-6.25e-12	1.11e-12	-7.06e-12	-1.44e-11	-1.48e-11
49.5	-4.63e-11	2.39e-11	7.52e-13	4.56e-12	-3.06e-12	-1.94e-11	-1.48e-11
49.6	-5.13e-11	1.89e-11	1.75e-12	1.56e-12	-9.56e-12	-1.94e-11	-4.8e-12
49.7	-5.13e-11	1.39e-11	-4.75e-12	-1.14e-12	-4.56e-12	-2.44e-11	-4.8e-12
49.8	-5.13e-11	8.91e-12	-4.25e-12	-7.87e-13	-9.06e-12	-1.94e-11	-9.8e-12
49.9	-4.63e-11	8.91e-12	-4.75e-12	-4.37e-13	-8.56e-12	-1.94e-11	-9.8e-12
50	-4.63e-11	8.91e-12	-5.75e-12	1.26e-12	-3.56e-12	-2.94e-11	-9.8e-12
50.1	-4.13e-11	8.91e-12	-4.25e-12	-2.24e-12	-1.56e-12	-1.94e-11	-4.8e-12
50.2	-4.13e-11	1.39e-11	-2.75e-12	-8.37e-13	-7.06e-12	-1.94e-11	-1.48e-11
50.3	-5.13e-11	1.89e-11	-4.75e-12	5.63e-13	-1.56e-12	-1.94e-11	-1.48e-11
50.4	-5.63e-11	1.89e-11	-4.75e-12	-1.34e-12	-6.44e-14	-1.44e-11	-1.48e-11
50.5	-5.63e-11	2.39e-11	-6.25e-12	-3.94e-12	-9.06e-12	-1.94e-11	-2.48e-11
50.6	-5.63e-11	1.89e-11	-3.25e-12	-1.19e-12	-1.31e-11	-1.94e-11	-1.98e-11
50.7	-6.13e-11	1.89e-11	-5.25e-12	-2.87e-13	-2.56e-12	-2.44e-11	-1.98e-11
50.8	-5.63e-11	1.39e-11	-7.75e-12	-4.39e-12	-5.56e-12	-2.44e-11	-1.48e-11
50.9	-5.63e-11	3.91e-12	-7.25e-12	-3.54e-12	-4.56e-12	-2.44e-11	-1.48e-11
51	-5.13e-11	1.39e-11	-6.25e-12	-3.37e-13	-8.56e-12	-2.44e-11	-1.98e-11
51.1	-5.13e-11	8.91e-12	-8.25e-12	-7.87e-13	-7.56e-12	-1.94e-11	-2.48e-11
51.2	-5.63e-11	8.91e-12	-6.75e-12	7.13e-13	-8.56e-12	-2.44e-11	-1.48e-11
51.3	-5.13e-11	3.91e-12	-5.25e-12	-3.71e-14	-7.56e-12	-2.44e-11	-1.48e-11
51.4	-5.13e-11	3.91e-12	-5.25e-12	2.51e-12	-8.06e-12	-2.94e-11	-1.48e-11
51.5	-5.63e-11	-1.09e-12	-4.25e-12	7.36e-12	-1.46e-11	-2.94e-11	-1.98e-11
51.6	-5.13e-11	3.91e-12	-3.75e-12	3.01e-12	-1.71e-11	-2.94e-11	-1.98e-11
51.7	-4.13e-11	3.91e-12	-5.75e-12	-2.89e-12	-9.06e-12	-2.94e-11	-1.48e-11
51.8	-4.13e-11	3.91e-12	-5.25e-12	3.56e-12	-8.06e-12	-2.94e-11	-1.98e-11
51.9	-3.63e-11	8.91e-12	-2.25e-12	-1.29e-12	-2.56e-12	-2.44e-11	-1.98e-11
52	-4.13e-11	8.91e-12	-3.25e-12	8.63e-13	-4.56e-12	-1.94e-11	-1.48e-11
52.1	-4.63e-11	1.89e-11	-2.48e-13	3.96e-12	-1.06e-11	-2.44e-11	-1.98e-11
52.2	-4.13e-11	1.39e-11	-3.75e-12	-1.87e-13	-1.26e-11	-2.44e-11	-9.8e-12
52.3	-4.63e-11	1.39e-11	-4.75e-12	-3.14e-12	-1.36e-11	-2.94e-11	-1.48e-11
52.4	-4.63e-11	1.39e-11	-2.75e-12	-1.24e-12	-1.01e-11	-2.94e-11	-9.8e-12
52.5	-4.63e-11	1.39e-11	-6.25e-12	7.63e-13	-1.46e-11	-3.44e-11	-1.48e-11
52.6	-4.63e-11	1.39e-11	-2.75e-12	-1.14e-12	-1.11e-11	-3.44e-11	-2.48e-11
52.7	-4.63e-11	1.39e-11	-2.25e-12	-3.54e-12	-8.06e-12	-2.94e-11	-1.98e-11
52.8	-4.63e-11	8.91e-12	-4.25e-12	3.31e-12	-1.21e-11	-2.94e-11	-1.98e-11
52.9	-5.13e-11	1.39e-11	3.75e-12	1.16e-11	-1.26e-11	-2.44e-11	-2.48e-11
53	-5.13e-11	1.39e-11	1.75e-12	3.56e-12	-1.06e-11	-1.94e-11	-1.98e-11
53.1	-5.63e-11	8.91e-12	-1.75e-12	5.41e-12	-1.11e-11	-2.44e-11	-4.8e-12
53.2	-5.63e-11	1.39e-11	1.25e-12	1.61e-12	-1.31e-11	-2.44e-11	-1.48e-11
53.3	-4.63e-11	8.91e-12	2.52e-13	-5.64e-12	-1.71e-11	-3.44e-11	-1.48e-11
53.4	-5.13e-11	8.91e-12	-2.75e-12	-2.87e-13	-1.56e-11	-4.94e-11	-1.48e-11
53.5	-4.13e-11	1.39e-11	7.52e-13	5.61e-12	-1.51e-11	-3.44e-11	-4.8e-12
53.6	-4.63e-11	8.91e-12	2.75e-12	4.41e-12	-1.96e-11	-2.94e-11	-1.48e-11
53.7	-4.63e-11	1.39e-11	2.25e-12	3.11e-12	-1.46e-11	-3.44e-11	-1.98e-11
53.8	-4.13e-11	8.91e-12	2.75e-12	-9.37e-13	-1.41e-11	-2.94e-11	-9.8e-12
53.9	-4.13e-11	1.39e-11	5.25e-12	3.96e-12	-1.51e-11	-2.44e-11	-9.8e-12
54	-4.13e-11	1.39e-11	1.75e-12	5.26e-12	-1.21e-11	-1.94e-11	-9.8e-12
54.1	-4.63e-11	1.39e-11	2.25e-12	6.63e-13	-1.51e-11	-2.94e-11	-9.8e-12
54.2	-5.13e-11	8.91e-12	1.75e-12	3.61e-12	-8.56e-12	-2.94e-11	-1.48e-11
54.3	-5.13e-11	8.91e-12	3.75e-12	6.29e-14	-1.21e-11	-2.44e-11	-9.8e-12
54.4	-4.13e-11	1.39e-11	2.75e-12	2.71e-12	-5.56e-12	-2.94e-11	-4.8e-12
54.5	-4.13e-11	1.39e-11	2.25e-12	3.66e-12	-1.21e-11	-2.44e-11	-4.8e-12
54.6	-3.63e-11	1.39e-11	2.75e-12	4.61e-12	-9.56e-12	-2.94e-11	-4.8e-12
54.7	-3.63e-11	8.91e-12	-7.48e-13	7.26e-12	-1.16e-11	-2.94e-11	-4.8e-12
54.8	-3.63e-11	3.91e-12	-7.48e-13	5.86e-12	-8.56e-12	-2.44e-11	-4.8e-12
54.9	-4.13e-11	8.91e-12	-7.48e-13	2.51e-12	-1.11e-11	-2.44e-11	1.98e-13
55	-4.63e-11	1.39e-11	1.25e-12	1.46e-12	-1.21e-11	-2.94e-11	-4.8e-12
55.1	-4.13e-11	1.39e-11	-2.48e-13	3.91e-12	-8.06e-12	-2.94e-11	1.98e-13
55.2	-4.63e-11	1.89e-11	3.75e-12	3.01e-12	-7.06e-12	-2.44e-11	-4.8e-12
55.3	-4.63e-11	1.89e-11	5.25e-12	6.36e-12	-3.56e-12	-2.44e-11	1.98e-13
55.4	-4.63e-11	1.39e-11	-7.48e-13	6.21e-12	-7.56e-12	-2.94e-11	1.98e-13
55.5	-4.63e-11	1.89e-11	3.75e-12	6.21e-12	-2.06e-11	-2.44e-11	-4.8e-12
55.6	-3.63e-11	1.89e-11	2.25e-12	6.36e-12	-1.66e-11	-2.94e-11	-4.8e-12
55.7	-3.63e-11	1.89e-11	5.75e-12	2.96e-12	-1.71e-11	-3.44e-11	1.98e-13
55.8	-4.63e-11	2.39e-11	2.75e-12	4.46e-12	-2.26e-11	-2.44e-11	1.98e-13
55.9	-5.13e-11	2.39e-11	-1.07e-11	2.71e-12	-1.86e-11	-2.44e-11	1.98e-13
56	-4.13e-11	1.89e-11	-5.75e-12	7.26e-12	-1.96e-11	-2.44e-11	-9.8e-12
56.1	-4.13e-11	1.89e-11	-4.25e-12	9.16e-12	-1.51e-11	-2.44e-11	-4.8e-12
56.2	-4.13e-11	2.39e-11	-3.25e-12	6.26e-12	-1.86e-11	-2.44e-11	-4.8e-12
56.3	-3.63e-11	2.39e-11	-3.25e-12	1.36e-12	-1.56e-11	-1.94e-11	-4.8e-12
56.4	-3.63e-11	1.89e-11	-3.25e-12	-3.87e-13	-1.26e-11	-2.44e-11	1.98e-13
56.5	-4.13e-11	1.89e-11	-3.25e-12	4.86e-12	-1.31e-11	-2.94e-11	1.98e-13
56.6	-4.13e-11	2.39e-11	-4.25e-12	4.96e-12	-1.36e-11	-2.94e-11	-4.8e-12
56.7	-4.13e-11	1.39e-11	2.52e-13	7.26e-12	-1.11e-11	-1.94e-11	-4.8e-12
56.8	-4.63e-11	1.39e-11	-2.48e-13	8.41e-12	-1.06e-11	-1.94e-11	-9.8e-12
56.9	-5.13e-11	1.89e-11	2.52e-13	4.86e-12	-1.16e-11	-1.94e-11	-4.8e-12
57	-4.13e-11	1.89e-11	-1.25e-12	6.56e-12	-1.21e-11	-1.94e-11	-9.8e-12
57.1	-4.63e-11	1.89e-11	1.75e-12	6.71e-12	-8.06e-12	-1.94e-11	-4.8e-12
57.2	-4.63e-11	1.39e-11	-2.25e-12	6.56e-12	-1.16e-11	-2.44e-11	-4.8e-12
57.3	-5.13e-11	1.89e-11	1.75e-12	3.76e-12	-1.31e-11	-2.44e-11	5.2e-12
57.4	-5.13e-11	1.89e-11	7.52e-13	7.51e-12	-1.66e-11	-1.94e-11	1.98e-13
57.5	-4.63e-11	2.39e-11	1.75e-12	7.01e-12	-2.01e-11	-2.44e-11	1.02e-11
57.6	-4.63e-11	1.89e-11	1.25e-12	8.46e-12	-1.26e-11	-2.94e-11	1.52e-11
57.7	-3.63e-11	2.39e-11	4.25e-12	4.81e-12	-1.06e-11	-2.44e-11	1.02e-11
57.8	-3.13e-11	1.39e-11	-2.48e-13	2.56e-12	-1.76e-11	-1.94e-11	1.52e-11
57.9	-2.63e-11	1.39e-11	-1.75e-12	2.31e-12	-1.96e-11	-2.44e-11	1.52e-11
58	-3.13e-11	1.39e-11	3.75e-12	7.76e-12	-1.06e-11	-1.94e-11	1.02e-11
58.1	-3.63e-11	1.39e-11	2.52e-13	6.31e-12	-9.56e-12	-2.44e-11	5.2e-12
58.2	-3.13e-11	8.91e-12	-1.25e-12	6.16e-12	-1.81e-11	-2.94e-11	5.2e-12
58.3	-4.13e-11	1.39e-11	1.25e-12	7.81e-12	-1.06e-11	-2.44e-11	5.2e-12
58.4	-4.13e-11	8.91e-12	7.52e-13	9.06e-12	-1.11e-11	-1.94e-11	1.02e-11
58.5	-4.63e-11	3.91e-12	-2.48e-13	7.51e-12	-1.76e-11	-2.44e-11	1.52e-11
58.6	-4.13e-11	8.91e-12	-7.48e-13	4.71e-12	-1.66e-11	-2.44e-11	1.52e-11
58.7	-4.13e-11	8.91e-12	-3.25e-12	5.66e-12	-1.66e-11	-1.94e-11	1.52e-11
58.8	-3.13e-11	8.91e-12	-6.75e-12	3.51e-12	-1.26e-11	-2.44e-11	1.52e-11
58.9	-3.13e-11	1.39e-11	-5.25e-12	4.36e-12	-2.56e-12	-2.44e-11	1.02e-11
59	-2.63e-11	8.91e-12	-1.25e-12	-1.04e-12	-1.16e-11	-1.94e-11	1.52e-11
59.1	-2.63e-11	1.39e-11	-3.25e-12	8.06e-12	-1.31e-11	-1.44e-11	5.2e-12
59.2	-3.13e-11	2.89e-11	-1.25e-12	5.66e-12	-1.91e-11	-1.44e-11	-4.8e-12
59.3	-3.63e-11	1.39e-11	-3.25e-12	2.16e-12	-2.06e-11	-9.36e-12	5.2e-12
59.4	-2.63e-11	1.39e-11	-3.75e-12	9.81e-12	-2.11e-11	-1.44e-11	1.98e-13
59.5	-2.13e-11	1.39e-11	-7.48e-13	4.11e-12	-1.96e-11	-1.44e-11	1.98e-13
59.6	-2.13e-11	1.89e-11	-2.25e-12	6.31e-12	-1.66e-11	-1.94e-11	-4.8e-12
59.7	-2.63e-11	1.89e-11	-1.25e-12	6.81e-12	-9.06e-12	-1.44e-11	-1.48e-11
59.8	-2.13e-11	1.89e-11	-4.25e-12	-5.74e-12	-7.56e-12	-4.36e-12	-1.48e-11
59.9	-2.63e-11	1.89e-11	-5.75e-12	7.63e-13	-1.06e-11	-1.44e-11	-9.8e-12
60	-2.63e-11	1.39e-11	-5.75e-12	3.86e-12	-7.56e-12	-1.44e-11	-4.8e-12
60.1	-2.63e-11	8.91e-12	-5.25e-12	1.76e-12	-1.01e-11	-1.94e-11	1.98e-13
60.2	-2.13e-11	1.39e-11	-4.25e-12	2.11e-12	-1.26e-11	-2.44e-11	-4.8e-12
60.3	-2.63e-11	1.39e-11	-6.75e-12	3.26e-12	-1.56e-11	-2.44e-11	-4.8e-12
60.4	-2.13e-11	8.91e-12	-8.25e-12	4.06e-12	-8.56e-12	-1.94e-11	-4.8e-12
60.5	-3.13e-11	1.39e-11	-5.75e-12	4.36e-12	-1.06e-12	-1.44e-11	-9.8e-12
60.6	-4.13e-11	1.89e-11	-1.75e-12	1.29e-14	-9.06e-12	-1.44e-11	-4.8e-12
60.7	-3.63e-11	1.39e-11	-1.75e-12	3.96e-12	-9.06e-12	-1.44e-11	5.2e-12
60.8	-3.13e-11	1.39e-11	-1.25e-12	6.86e-12	-1.31e-11	-1.44e-11	1.98e-13
60.9	-3.63e-11	1.39e-11	1.25e-12	9.06e-12	-1.41e-11	-1.94e-11	5.2e-12
61	-3.13e-11	1.39e-11	-2.25e-12	4.61e-12	-9.06e-12	-1.94e-11	1.02e-11
61.1	-3.13e-11	8.91e-12	-4.25e-12	6.41e-12	-7.06e-12	-1.94e-11	5.2e-12
61.2	-3.13e-11	8.91e-12	-9.75e-12	-6.39e-12	-6.56e-12	-1.44e-11	2.02e-11
61.3	-3.13e-11	3.91e-12	-1.37e-11	1.13e-13	-7.06e-12	-1.94e-11	1.02e-11
61.4	-3.63e-11	1.39e-11	-7.25e-12	7.13e-13	-9.56e-12	-1.94e-11	1.02e-11
61.5	-3.63e-11	1.39e-11	-4.75e-12	-3.37e-13	-9.06e-12	-2.94e-11	1.02e-11
61.6	-3.13e-11	1.39e-11	-5.25e-12	1.56e-12	-1.21e-11	-3.44e-11	1.02e-11
61.7	-3.13e-11	1.39e-11	-2.25e-12	-1.49e-12	-1.16e-11	-1.44e-11	1.98e-13
61.8	-3.13e-11	1.39e-11	-2.75e-12	-1.69e-12	-7.56e-12	-1.94e-11	1.98e-13
61.9	-2.63e-11	1.89e-11	-6.75e-12	1.26e-12	-8.06e-12	-2.44e-11	5.2e-12
62	-2.13e-11	1.89e-11	-6.75e-12	-5.87e-13	-6.06e-12	-1.94e-11	5.2e-12
62.1	-3.63e-11	8.91e-12	-3.25e-12	-1.29e-12	-5.56e-12	-1.44e-11	5.2e-12
62.2	-3.63e-11	1.39e-11	-4.75e-12	1.96e-12	-1.16e-11	-2.44e-11	1.98e-13
62.3	-3.63e-11	1.39e-11	-2.25e-12	-1.84e-12	-1.06e-11	-1.94e-11	1.98e-13
62.4	-4.13e-11	1.39e-11	-6.75e-12	2.36e-12	-1.11e-11	-1.44e-11	1.98e-13
62.5	-4.13e-11	1.39e-11	-6.75e-12	6.21e-12	-1.21e-11	-9.36e-12	1.98e-13
62.6	-4.63e-11	1.39e-11	-8.25e-12	1.01e-12	-1.21e-11	-4.36e-12	-9.8e-12
62.7	-5.13e-11	8.91e-12	-6.25e-12	-1.34e-12	-1.26e-11	6.44e-13	1.98e-13
62.8	-5.13e-11	1.39e-11	-5.25e-12	5.63e-13	-1.31e-11	5.64e-12	-4.8e-12
62.9	-5.13e-11	3.91e-12	-5.75e-12	-1.34e-12	-1.31e-11	-4.36e-12	-4.8e-12
63	-5.13e-11	8.91e-12	-9.25e-12	7.63e-13	-4.56e-12	-9.36e-12	5.2e-12
63.1	-4.63e-11	8.91e-12	-7.75e-12	2.63e-13	-1.16e-11	-9.36e-12	5.2e-12
63.2	-4.63e-11	3.91e-12	-3.75e-12	-1.89e-12	-1.01e-11	-4.36e-12	1.98e-13
63.3	-4.13e-11	3.91e-12	-2.75e-12	-1.79e-12	-1.61e-11	-9.36e-12	-4.8e-12
63.4	-4.13e-11	8.91e-12	2.25e-12	2.71e-12	-1.71e-11	-9.36e-12	-1.48e-11
63.5	-4.13e-11	3.91e-12	2.52e-13	-6.87e-13	-1.66e-11	-9.36e-12	-2.48e-11
63.6	-4.13e-11	1.39e-11	-4.75e-12	-3.87e-13	-1.26e-11	-9.36e-12	-2.48e-11
63.7	-5.13e-11	1.39e-11	-2.75e-12	-8.37e-13	-9.06e-12	-9.36e-12	-2.98e-11
63.8	-5.13e-11	8.91e-12	-6.75e-12	-1.39e-12	-5.06e-12	-4.36e-12	-3.48e-11
63.9	-5.63e-11	1.39e-11	-7.25e-12	3.13e-13	2.44e-12	-4.36e-12	-1.98e-11
64	-7.13e-11	1.39e-11	-6.75e-12	3.13e-13	-3.56e-12	-9.36e-12	-1.48e-11
64.1	-6.13e-11	8.91e-12	-5.75e-12	4.13e-13	-9.56e-12	-4.36e-12	-1.48e-11
64.2	-5.13e-11	8.91e-12	-7.48e-13	2.71e-12	-6.06e-12	-4.36e-12	-9.8e-12
64.3	-5.13e-11	1.39e-11	-4.25e-12	-8.37e-13	-1.51e-11	-9.36e-12	-4.8e-12
64.4	-5.13e-11	1.39e-11	-8.25e-12	-3.89e-12	-1.11e-11	-1.44e-11	-9.8e-12
64.5	-4.63e-11	1.39e-11	-3.75e-12	-1.69e-12	-1.36e-11	-1.44e-11	-1.98e-11
64.6	-5.13e-11	1.39e-11	-3.75e-12	5.13e-13	-1.11e-11	-9.36e-12	-2.48e-11
64.7	-4.63e-11	1.39e-11	-4.25e-12	5.71e-12	-1.06e-11	-4.36e-12	-2.48e-11
64.8	-4.63e-11	1.39e-11	-4.75e-12	7.26e-12	-7.56e-12	-4.36e-12	-1.48e-11
64.9	-5.63e-11	1.89e-11	-3.75e-12	-4.37e-13	-1.06e-11	-4.36e-12	-1.48e-11
65	-5.13e-11	1.89e-11	-7.25e-12	-2.79e-12	-1.06e-11	-4.36e-12	-1.98e-11
65.1	-5.13e-11	1.89e-11	-5.75e-12	-2.19e-12	-7.06e-12	-4.36e-12	-1.48e-11
65.2	-4.63e-11	1.39e-11	-1.25e-12	-1.69e-12	-1.01e-11	-4.36e-12	-1.48e-11
65.3	-4.13e-11	1.89e-11	-2.75e-12	-1.37e-13	-8.56e-12	-9.36e-12	-9.8e-12
65.4	-4.63e-11	2.39e-11	-1.07e-11	2.46e-12	-1.11e-11	-9.36e-12	-4.8e-12
65.5	-4.63e-11	2.39e-11	-3.25e-12	-2.37e-13	-1.26e-11	-9.36e-12	-4.8e-12
65.6	-5.13e-11	2.39e-11	-4.25e-12	-6.37e-13	-1.11e-11	-9.36e-12	1.98e-13
65.7	-4.63e-11	1.89e-11	-3.25e-12	-1.09e-12	-1.01e-11	-4.36e-12	-9.8e-12
65.8	-4.63e-11	1.89e-11	-4.25e-12	-3.71e-14	-1.26e-11	6.44e-13	-4.8e-12
65.9	-4.63e-11	1.39e-11	-3.75e-12	-2.37e-13	-1.76e-11	5.64e-12	-9.8e-12
66	-5.13e-11	8.91e-12	-4.75e-12	-5.37e-13	-1.46e-11	6.44e-13	-4.8e-12
66.1	-5.13e-11	1.39e-11	-2.25e-12	-8.37e-13	-1.76e-11	6.44e-13	-4.8e-12
66.2	-6.13e-11	2.39e-11	2.25e-12	4.96e-12	-1.16e-11	6.44e-13	1.98e-13
66.3	-6.63e-11	2.39e-11	2.52e-13	1.56e-12	-1.06e-11	6.44e-13	-4.8e-12
66.4	-7.13e-11	2.39e-11	-5.25e-12	1.13e-13	-7.56e-12	6.44e-13	-4.8e-12
66.5	-6.63e-11	2.39e-11	-1.75e-12	6.63e-13	-5.06e-12	5.64e-12	-4.8e-12
66.6	-6.63e-11	2.39e-11	-1.75e-12	-2.69e-12	-4.56e-12	6.44e-13	5.2e-12
66.7	-6.63e-11	2.89e-11	-5.75e-12	-1.04e-12	-9.06e-12	-9.36e-12	5.2e-12
66.8	-6.63e-11	2.89e-11	2.25e-12	8.63e-13	-8.06e-12	-9.36e-12	1.98e-13
66.9	-7.13e-11	2.89e-11	7.52e-13	-9.37e-13	-9.56e-12	-4.36e-12	5.2e-12
67	-7.13e-11	2.39e-11	-2.48e-13	7.63e-13	-9.06e-12	-9.36e-12	1.52e-11
67.1	-6.63e-11	2.89e-11	-2.25e-12	1.29e-14	-1.56e-12	-9.36e-12	5.2e-12
67.2	-7.13e-11	2.89e-11	-7.48e-13	2.26e-12	-1.86e-11	-4.36e-12	1.98e-13
67.3	-6.63e-11	2.89e-11	-6.75e-12	1.91e-12	-1.26e-11	-4.36e-12	1.98e-13
67.4	-7.13e-11	2.39e-11	-4.25e-12	2.61e-12	-2.06e-12	-4.36e-12	-9.8e-12
67.5	-7.13e-11	1.89e-11	-2.25e-12	-3.24e-12	-4.56e-12	-4.36e-12	-1.48e-11
67.6	-6.13e-11	1.89e-11	7.52e-13	1.13e-13	-4.56e-12	-4.36e-12	-1.48e-11
67.7	-6.13e-11	2.39e-11	1.25e-12	8.13e-13	-2.06e-12	-4.36e-12	-1.48e-11
67.8	-6.63e-11	1.89e-11	-7.48e-13	1.71e-12	-3.56e-12	-9.36e-12	-9.8e-12
67.9	-6.63e-11	2.39e-11	-2.25e-12	1.06e-12	-7.06e-12	-9.36e-12	-9.8e-12
68	-6.63e-11	2.39e-11	-2.75e-12	8.13e-13	-7.06e-12	-9.36e-12	-1.48e-11
68.1	-6.63e-11	2.89e-11	-7.25e-12	1.19e-11	-1.56e-12	-1.44e-11	-1.98e-11
68.2	-6.63e-11	2.39e-11	-6.75e-12	5.61e-12	-2.06e-12	-1.94e-11	-1.48e-11
68.3	-6.63e-11	1.89e-11	-5.25e-12	-1.24e-12	-1.56e-12	-1.94e-11	-9.8e-12
68.4	-6.13e-11	2.39e-11	-7.25e-12	3.11e-12	-2.06e-12	-1.44e-11	-1.98e-11
68.5	-6.13e-11	1.89e-11	-6.75e-12	2.36e-12	-8.56e-12	-4.36e-12	-1.98e-11
68.6	-5.63e-11	1.89e-11	-1.02e-11	-2.24e-12	-3.06e-12	-4.36e-12	-1.48e-11
68.7	-5.13e-11	2.39e-11	-7.25e-12	5.26e-12	-7.06e-12	-9.36e-12	-9.8e-12
68.8	-5.63e-11	1.89e-11	-2.75e-12	2.61e-12	-6.06e-12	-9.36e-12	-9.8e-12
68.9	-5.13e-11	1.39e-11	-4.75e-12	1.46e-12	-5.56e-12	-1.44e-11	-9.8e-12
69	-5.13e-11	8.91e-12	7.52e-13	1.86e-12	-1.31e-11	-1.44e-11	-4.8e-12
69.1	-6.13e-11	8.91e-12	-4.25e-12	-1.29e-12	-1.51e-11	-1.44e-11	1.02e-11
69.2	-6.63e-11	8.91e-12	-1.37e-11	7.63e-13	-1.26e-11	-1.44e-11	1.02e-11
69.3	-6.13e-11	1.39e-11	-5.25e-12	-3.71e-14	-1.16e-11	-1.94e-11	-4.8e-12
69.4	-5.63e-11	8.91e-12	-5.75e-12	4.26e-12	-8.06e-12	-9.36e-12	1.98e-13
69.5	-5.63e-11	1.39e-11	-3.75e-12	1.16e-11	-9.06e-12	-9.36e-12	-1.48e-11
69.6	-6.13e-11	1.89e-11	1.08e-11	6.56e-12	-1.16e-11	-4.36e-12	-1.48e-11
69.7	-6.63e-11	1.39e-11	7.52e-13	4.46e-12	-1.61e-11	-4.36e-12	-9.8e-12
69.8	-7.13e-11	8.91e-12	-2.25e-12	3.96e-12	-1.81e-11	-4.36e-12	-9.8e-12
69.9	-6.63e-11	8.91e-12	-2.48e-13	2.61e-12	-1.46e-11	-4.36e-12	-9.8e-12
70	-6.63e-11	8.91e-12	-4.25e-12	3.21e-12	-1.76e-11	-2.44e-11	1.98e-13
70.1	-6.63e-11	8.91e-12	-1.75e-12	3.61e-12	-1.26e-11	-2.94e-11	1.98e-13
70.2	-6.13e-11	8.91e-12	-3.75e-12	3.51e-12	-1.41e-11	-1.44e-11	1.98e-13
70.3	-6.13e-11	3.91e-12	-3.75e-12	4.96e-12	-1.51e-11	-1.44e-11	1.02e-11
70.4	-6.13e-11	8.91e-12	-3.75e-12	6.06e-12	-1.61e-11	-1.44e-11	5.2e-12
70.5	-6.63e-11	1.39e-11	-1.75e-12	7.46e-12	-1.31e-11	-1.44e-11	5.2e-12
70.6	-7.13e-11	8.91e-12	-2.48e-13	5.46e-12	-1.16e-11	-1.44e-11	1.02e-11
70.7	-7.63e-11	8.91e-12	-6.75e-12	2.41e-12	-6.06e-12	-9.36e-12	1.02e-11
70.8	-8.13e-11	1.39e-11	-2.75e-12	5.26e-12	-7.06e-12	-4.36e-12	5.2e-12
70.9	-8.13e-11	1.39e-11	-3.75e-12	7.16e-12	-1.06e-11	-4.36e-12	5.2e-12
71	-7.13e-11	1.39e-11	-2.25e-12	4.21e-12	-8.56e-12	-9.36e-12	1.98e-13
71.1	-6.63e-11	1.39e-11	-1.75e-12	3.71e-12	-7.56e-12	-9.36e-12	-9.8e-12
71.2	-7.13e-11	1.39e-11	7.52e-13	2.96e-12	-1.01e-11	-1.44e-11	-4.8e-12
71.3	-7.13e-11	3.91e-12	-1.25e-12	3.41e-12	-6.06e-12	-9.36e-12	5.2e-12
71.4	-7.63e-11	3.91e-12	-1.25e-12	3.11e-12	-4.56e-12	-9.36e-12	5.2e-12
71.5	-6.63e-11	3.91e-12	-4.75e-12	7.31e-12	-3.56e-12	-9.36e-12	5.2e-12
71.6	-6.63e-11	8.91e-12	-1.25e-12	5.91e-12	-1.06e-11	-9.36e-12	5.2e-12
71.7	-6.63e-11	8.91e-12	7.52e-13	3.51e-12	-8.56e-12	6.44e-13	1.02e-11
71.8	-7.13e-11	8.91e-12	-1.25e-12	7.21e-12	-3.06e-12	-4.36e-12	1.52e-11
71.9	-7.13e-11	3.91e-12	2.75e-12	2.26e-12	-7.56e-12	6.44e-13	2.02e-11
72	-7.13e-11	8.91e-12	-2.48e-13	3.21e-12	-8.56e-12	6.44e-13	2.02e-11
72.1	-7.63e-11	3.91e-12	1.25e-12	6.26e-12	-5.06e-12	6.44e-13	2.02e-11
72.2	-7.13e-11	8.91e-12	2.75e-12	6.76e-12	-8.56e-12	5.64e-12	1.02e-11
72.3	-5.63e-11	3.91e-12	1.75e-12	6.51e-12	-8.56e-12	-4.36e-12	5.2e-12
72.4	-5.13e-11	3.91e-12	1.25e-12	5.06e-12	-5.56e-12	-9.36e-12	1.02e-11
72.5	-6.63e-11	1.39e-11	-2.25e-12	4.01e-12	-3.06e-12	-9.36e-12	1.52e-11
72.6	-6.63e-11	3.91e-12	-5.25e-12	7.26e-12	-2.06e-12	-4.36e-12	1.02e-11
72.7	-7.13e-11	3.91e-12	1.75e-12	5.01e-12	-7.06e-12	-4.36e-12	1.52e-11
72.8	-7.13e-11	3.91e-12	2.52e-13	5.56e-12	-7.06e-12	6.44e-13	1.52e-11
72.9	-7.13e-11	1.39e-11	2.75e-12	7.26e-12	-6.06e-12	6.44e-13	1.52e-11
73	-5.63e-11	8.91e-12	-3.25e-12	3.81e-12	-9.56e-12	6.44e-13	1.02e-11
73.1	-5.63e-11	3.91e-12	-7.48e-13	1.81e-12	-8.06e-12	5.64e-12	5.2e-12
73.2	-6.13e-11	8.91e-12	2.52e-13	4.61e-12	-6.56e-12	5.64e-12	1.98e-13
73.3	-6.13e-11	8.91e-12	-3.75e-12	5.51e-12	-8.56e-12	5.64e-12	1.98e-13
73.4	-5.63e-11	8.91e-12	-7.75e-12	4.36e-12	-5.06e-12	-4.36e-12	-4.8e-12
73.5	-5.63e-11	1.89e-11	-2.75e-12	3.16e-12	-9.06e-12	6.44e-13	1.98e-13
73.6	-5.63e-11	2.39e-11	2.52e-13	7.56e-12	-6.06e-12	1.06e-11	1.98e-13
73.7	-5.63e-11	2.39e-11	1.75e-12	5.46e-12	-4.06e-12	6.44e-13	5.2e-12
73.8	-6.13e-11	1.89e-11	3.25e-12	4.16e-12	-8.06e-12	6.44e-13	1.02e-11
73.9	-6.13e-11	1.39e-11	2.75e-12	5.51e-12	-8.56e-12	6.44e-13	5.2e-12
74	-5.63e-11	2.39e-11	3.75e-12	5.46e-12	-6.56e-12	-4.36e-12	5.2e-12
74.1	-5.63e-11	1.89e-11	3.75e-12	5.91e-12	-8.56e-12	-9.36e-12	1.02e-11
74.2	-5.13e-11	1.89e-11	-1.75e-12	7.91e-12	-7.06e-12	-4.36e-12	1.02e-11
74.3	-5.13e-11	1.89e-11	-2.48e-13	6.91e-12	-7.06e-12	-4.36e-12	1.52e-11
74.4	-5.63e-11	1.39e-11	1.25e-12	4.36e-12	-8.06e-12	-4.36e-12	5.2e-12
74.5	-5.13e-11	1.39e-11	-1.25e-12	1.21e-12	-8.06e-12	-4.36e-12	1.02e-11
74.6	-4.63e-11	1.39e-11	7.52e-13	2.66e-12	-2.56e-12	-4.36e-12	-4.8e-12
74.7	-4.63e-11	1.39e-11	2.25e-12	8.06e-12	-8.56e-12	6.44e-13	-9.8e-12
74.8	-4.63e-11	1.39e-11	-2.25e-12	8.36e-12	-5.56e-12	-4.36e-12	-9.8e-12
74.9	-4.63e-11	1.39e-11	-5.75e-12	7.81e-12	-9.06e-12	6.44e-13	-1.48e-11
75	-4.13e-11	1.39e-11	-2.75e-12	6.66e-12	-7.06e-12	5.64e-12	-1.48e-11
75.1	-4.63e-11	1.89e-11	-1.25e-12	4.01e-12	-1.01e-11	-4.36e-12	-1.48e-11
75.2	-4.63e-11	1.39e-11	-2.48e-13	4.21e-12	-1.01e-11	-4.36e-12	-1.98e-11
75.3	-4.63e-11	1.39e-11	-7.48e-13	5.41e-12	-1.11e-11	-4.36e-12	-1.48e-11
75.4	-4.13e-11	8.91e-12	-1.25e-12	4.61e-12	-1.21e-11	-4.36e-12	-1.98e-11
75.5	-4.63e-11	8.91e-12	-5.25e-12	2.91e-12	-1.56e-12	-4.36e-12	-9.8e-12
75.6	-4.13e-11	3.91e-12	-8.25e-12	6.06e-12	4.44e-12	6.44e-13	-4.8e-12
75.7	-4.13e-11	8.91e-12	-2.48e-13	5.01e-12	-1.56e-12	6.44e-13	-9.8e-12
75.8	-3.13e-11	8.91e-12	-2.75e-12	8.16e-12	-9.06e-12	6.44e-13	-9.8e-12
75.9	-3.63e-11	2.39e-11	-1.75e-12	4.91e-12	-7.06e-12	-4.36e-12	-4.8e-12
76	-4.63e-11	1.39e-11	-4.75e-12	8.81e-12	-3.06e-12	-4.36e-12	-9.8e-12
76.1	-3.63e-11	1.39e-11	-7.25e-12	7.71e-12	-1.06e-11	-4.36e-12	-1.48e-11
76.2	-4.13e-11	1.39e-11	-5.75e-12	9.46e-12	-4.56e-12	5.64e-12	-1.98e-11
76.3	-4.13e-11	1.89e-11	-2.25e-12	9.36e-12	-6.06e-12	6.44e-13	-1.98e-11
76.4	-4.13e-11	1.39e-11	-2.48e-13	1.06e-12	-1.21e-11	5.64e-12	-2.48e-11
76.5	-3.63e-11	1.89e-11	-2.48e-13	-1.87e-13	-9.56e-12	5.64e-12	-1.98e-11
76.6	-3.63e-11	1.89e-11	-2.48e-13	4.66e-12	-5.56e-12	6.44e-13	-1.48e-11
76.7	-4.13e-11	1.89e-11	-2.75e-12	3.21e-12	-5.56e-12	6.44e-13	-1.48e-11
76.8	-3.63e-11	2.39e-11	2.75e-12	1.51e-12	-5.06e-12	6.44e-13	-1.48e-11
76.9	-3.63e-11	2.39e-11	2.52e-13	2.81e-12	-9.56e-12	6.44e-13	-1.48e-11
77	-4.13e-11	2.39e-11	7.52e-13	3.06e-12	-1.21e-11	6.44e-13	-1.48e-11
77.1	-3.63e-11	2.89e-11	2.52e-13	-3.87e-13	-5.56e-12	6.44e-13	-9.8e-12
77.2	-4.13e-11	3.39e-11	4.75e-12	-9.37e-13	-7.56e-12	6.44e-13	-9.8e-12
77.3	-4.13e-11	2.89e-11	2.25e-12	1.66e-12	-8.56e-12	6.44e-13	-1.48e-11
77.4	-4.13e-11	2.39e-11	-7.48e-13	3.61e-12	-1.31e-11	6.44e-13	-1.98e-11
77.5	-4.13e-11	2.39e-11	5.75e-12	5.51e-12	-9.56e-12	6.44e-13	-1.98e-11
77.6	-4.63e-11	1.89e-11	5.25e-12	3.01e-12	-7.56e-12	5.64e-12	-9.8e-12
77.7	-4.63e-11	2.89e-11	1.25e-12	2.91e-12	-9.06e-12	1.06e-11	-1.48e-11
77.8	-4.63e-11	2.39e-11	1.75e-12	3.26e-12	-4.06e-12	5.64e-12	-9.8e-12
77.9	-4.13e-11	1.39e-11	-1.12e-11	-5.19e-12	-1.56e-12	5.64e-12	-9.8e-12
78	-4.63e-11	1.89e-11	-7.25e-12	9.13e-13	-1.56e-12	5.64e-12	-1.48e-11
78.1	-3.13e-11	1.89e-11	-2.75e-12	1.36e-12	-9.06e-12	5.64e-12	-1.98e-11
78.2	-2.63e-11	2.39e-11	-4.25e-12	1.46e-12	-2.06e-12	1.06e-11	-1.48e-11
78.3	-3.13e-11	2.89e-11	-5.25e-12	4.13e-13	-4.56e-12	1.56e-11	-1.48e-11
78.4	-3.63e-11	1.89e-11	-3.25e-12	1.46e-12	-9.06e-12	3.56e-11	-9.8e-12
78.5	-3.63e-11	2.39e-11	1.75e-12	3.86e-12	-7.56e-12	2.06e-11	-4.8e-12
78.6	-4.13e-11	1.39e-11	1.25e-12	6.63e-13	4.36e-13	2.06e-11	-4.8e-12
78.7	-4.13e-11	1.89e-11	7.52e-13	3.61e-12	-5.64e-13	2.56e-11	1.98e-13
78.8	-4.13e-11	2.39e-11	7.52e-13	2.63e-13	-6.06e-12	2.56e-11	1.98e-13
78.9	-4.13e-11	1.89e-11	1.75e-12	-8.37e-13	-6.06e-12	2.06e-11	1.98e-13
79	-3.63e-11	1.39e-11	3.25e-12	1.36e-12	-1.06e-11	2.06e-11	1.98e-13
79.1	-3.13e-11	1.39e-11	1.25e-12	3.06e-12	-1.16e-11	1.06e-11	1.98e-13
79.2	-3.13e-11	1.89e-11	-7.48e-13	-1.14e-12	-9.56e-12	1.56e-11	1.98e-13
79.3	-3.13e-11	1.89e-11	-2.48e-13	3.56e-12	-1.01e-11	1.06e-11	1.02e-11
79.4	-3.13e-11	1.89e-11	7.52e-13	2.31e-12	-1.11e-11	1.56e-11	1.02e-11
79.5	-3.13e-11	1.89e-11	2.52e-13	5.63e-13	-1.56e-11	1.56e-11	1.98e-13
79.6	-2.63e-11	2.39e-11	-2.25e-12	2.31e-12	-9.56e-12	1.06e-11	1.98e-13
79.7	-3.13e-11	2.39e-11	-7.48e-13	-8.37e-13	-2.06e-12	1.06e-11	-4.8e-12
79.8	-4.13e-11	1.89e-11	-2.48e-13	1.81e-12	-4.56e-12	1.56e-11	-1.48e-11
79.9	-4.13e-11	1.39e-11	-2.75e-12	1.51e-12	-7.06e-12	1.56e-11	-9.8e-12
80	-3.63e-11	1.39e-11	-2.25e-12	2.31e-12	-7.06e-12	1.06e-11	-9.8e-12
80.1	-4.13e-11	1.39e-11	3.75e-12	-1.04e-12	-1.46e-11	1.06e-11	-4.8e-12
80.2	-4.13e-11	8.91e-12	-1.75e-12	7.63e-13	-1.06e-11	1.56e-11	1.98e-13
80.3	-3.63e-11	1.39e-11	2.52e-13	3.63e-13	-9.06e-12	1.56e-11	1.98e-13
80.4	-3.13e-11	1.39e-11	-3.75e-12	-2.69e-12	-1.06e-11	1.56e-11	-4.8e-12
80.5	-2.63e-11	8.91e-12	-6.25e-12	1.29e-14	-4.56e-12	1.06e-11	-9.8e-12
80.6	-3.63e-11	3.91e-12	-2.75e-12	7.63e-13	-1.06e-12	1.06e-11	-9.8e-12
80.7	-4.13e-11	3.91e-12	-3.25e-12	-6.37e-13	-2.56e-12	1.56e-11	1.98e-13
80.8	-4.13e-11	3.91e-12	-1.25e-12	-3.34e-12	-5.06e-12	1.06e-11	-4.8e-12
80.9	-3.63e-11	3.91e-12	9.25e-12	-3.69e-12	-5.56e-12	1.06e-11	-4.8e-12
81	-4.13e-11	1.39e-11	7.25e-12	-1.19e-12	-5.56e-12	1.56e-11	5.2e-12
81.1	-5.13e-11	1.39e-11	-2.75e-12	1.06e-12	-4.56e-12	1.06e-11	1.98e-13
81.2	-5.13e-11	3.91e-12	1.75e-12	-2.44e-12	-1.11e-11	2.06e-11	-4.8e-12
81.3	-5.13e-11	3.91e-12	2.75e-12	1.01e-12	-3.56e-12	1.56e-11	5.2e-12
81.4	-5.13e-11	8.91e-12	1.25e-12	1.66e-12	-3.56e-12	1.56e-11	-4.8e-12
81.5	-4.63e-11	8.91e-12	3.75e-12	-8.71e-14	-5.06e-12	1.56e-11	1.02e-11
81.6	-4.63e-11	3.91e-12	4.25e-12	-2.37e-13	-9.56e-12	5.64e-12	1.52e-11
81.7	-4.63e-11	3.91e-12	4.75e-12	1.01e-12	-1.26e-11	1.06e-11	1.52e-11
81.8	-5.13e-11	8.91e-12	1.75e-12	-7.37e-13	-1.26e-11	1.06e-11	1.52e-11
81.9	-4.63e-11	3.91e-12	4.75e-12	1.06e-12	-1.21e-11	5.64e-12	1.52e-11
82	-4.63e-11	-1.09e-12	1.75e-12	-1.39e-12	-7.56e-12	5.64e-12	5.2e-12
82.1	-5.13e-11	-1.09e-12	-2.75e-12	2.46e-12	-8.06e-12	5.64e-12	5.2e-12
82.2	-4.63e-11	3.91e-12	-2.75e-12	5.13e-13	-1.31e-11	5.64e-12	1.98e-13
82.3	-4.63e-11	-6.09e-12	-4.25e-12	1.46e-12	-1.11e-11	1.06e-11	1.98e-13
82.4	-4.13e-11	-6.09e-12	-2.25e-12	-8.37e-13	-2.56e-12	5.64e-12	5.2e-12
82.5	-4.13e-11	-1.09e-12	1.25e-12	-5.24e-12	-3.56e-12	1.06e-11	5.2e-12
82.6	-3.13e-11	-1.09e-12	2.52e-13	-4.49e-12	-8.56e-12	5.64e-12	1.98e-13
82.7	-3.13e-11	3.91e-12	-1.25e-12	-1.74e-12	-9.06e-12	1.06e-11	1.98e-13
82.8	-3.63e-11	3.91e-12	1.25e-12	4.63e-13	-7.56e-12	5.64e-12	1.98e-13
82.9	-3.63e-11	-6.09e-12	5.75e-12	1.31e-12	-6.06e-12	5.64e-12	1.98e-13
83	-4.13e-11	-6.09e-12	6.75e-12	1.13e-13	-2.56e-12	6.44e-13	5.2e-12
83.1	-3.13e-11	-1.09e-12	4.25e-12	-1.29e-12	-6.56e-12	6.44e-13	5.2e-12
83.2	-3.63e-11	-1.11e-11	3.75e-12	-8.87e-13	-1.26e-11	1.06e-11	1.98e-13
83.3	-3.63e-11	-6.09e-12	2.75e-12	-2.49e-12	-1.16e-11	6.44e-13	1.98e-13
83.4	-3.63e-11	-6.09e-12	3.25e-12	2.11e-12	-1.26e-11	6.44e-13	-4.8e-12
83.5	-3.13e-11	-1.11e-11	2.25e-12	1.86e-12	-1.21e-11	5.64e-12	-9.8e-12
83.6	-4.13e-11	-6.09e-12	-7.48e-13	2.81e-12	-8.56e-12	5.64e-12	-9.8e-12
83.7	-4.13e-11	-1.09e-12	1.25e-12	-1.49e-12	-6.56e-12	1.06e-11	-1.48e-11
83.8	-4.13e-11	8.91e-12	1.75e-12	-4.64e-12	-1.31e-11	1.06e-11	-4.8e-12
83.9	-4.63e-11	3.91e-12	4.25e-12	2.06e-12	-2.51e-11	1.06e-11	1.98e-13
84	-5.13e-11	8.91e-12	-3.25e-12	5.11e-12	-1.91e-11	1.06e-11	-4.8e-12
84.1	-6.13e-11	8.91e-12	-1.75e-12	-2.87e-13	-1.36e-11	5.64e-12	1.98e-13
84.2	-5.63e-11	-1.09e-12	-2.48e-13	-7.87e-13	-1.31e-11	5.64e-12	1.98e-13
84.3	-4.63e-11	-1.09e-12	1.75e-12	-3.79e-12	-1.41e-11	1.56e-11	-9.8e-12
84.4	-5.13e-11	8.91e-12	4.25e-12	-2.24e-12	-8.56e-12	5.64e-12	-4.8e-12
84.5	-5.63e-11	3.91e-12	4.25e-12	2.71e-12	-9.06e-12	5.64e-12	-9.8e-12
84.6	-5.13e-11	8.91e-12	4.25e-12	-2.64e-12	-1.46e-11	5.64e-12	-1.48e-11
84.7	-5.13e-11	3.91e-12	7.52e-13	-1.87e-13	-1.56e-11	1.06e-11	-9.8e-12
84.8	-4.63e-11	8.91e-12	3.75e-12	7.46e-12	-1.56e-11	6.44e-13	-9.8e-12
84.9	-4.63e-11	8.91e-12	4.25e-12	7.13e-13	-8.56e-12	1.06e-11	-9.8e-12
85	-4.13e-11	1.89e-11	6.25e-12	-2.99e-12	-1.06e-11	1.06e-11	-1.48e-11
85.1	-3.63e-11	1.39e-11	6.25e-12	9.13e-13	-1.06e-11	5.64e-12	-1.48e-11
85.2	-3.63e-11	3.91e-12	-1.25e-12	1.71e-12	-1.31e-11	1.06e-11	-9.8e-12
85.3	-3.63e-11	8.91e-12	2.52e-13	1.91e-12	-1.31e-11	1.06e-11	-9.8e-12
85.4	-4.63e-11	8.91e-12	6.75e-12	3.21e-12	-1.81e-11	5.64e-12	-1.48e-11
85.5	-4.63e-11	8.91e-12	6.25e-12	2.41e-12	-1.71e-11	1.06e-11	-4.8e-12
85.6	-4.13e-11	8.91e-12	6.75e-12	-3.84e-12	-1.66e-11	1.06e-11	1.98e-13
85.7	-4.13e-11	8.91e-12	3.25e-12	-2.14e-12	-1.61e-11	1.56e-11	1.98e-13
85.8	-5.13e-11	8.91e-12	1.25e-12	-1.69e-12	-1.41e-11	1.06e-11	1.98e-13
85.9	-4.63e-11	3.91e-12	-7.48e-13	-3.59e-12	-1.01e-11	5.64e-12	-4.8e-12
86	-5.13e-11	-1.09e-12	4.25e-12	-2.79e-12	-1.11e-11	1.06e-11	-1.48e-11
86.1	-4.63e-11	3.91e-12	2.25e-12	-3.74e-12	-1.66e-11	5.64e-12	-1.48e-11
86.2	-3.63e-11	8.91e-12	8.25e-12	9.56e-12	-1.36e-11	5.64e-12	-1.48e-11
86.3	-3.63e-11	8.91e-12	8.25e-12	1.01e-11	-1.51e-11	1.56e-11	-1.48e-11
86.4	-3.63e-11	-1.09e-12	3.75e-12	3.71e-12	-1.46e-11	1.06e-11	-9.8e-12
86.5	-3.63e-11	-6.09e-12	4.75e-12	1.66e-12	-8.06e-12	1.06e-11	-9.8e-12
86.6	-4.13e-11	-6.09e-12	5.75e-12	2.16e-12	-1.11e-11	1.06e-11	-1.48e-11
86.7	-3.63e-11	-1.11e-11	2.75e-12	-5.87e-13	-4.06e-12	-1.94e-11	-1.98e-11
86.8	-3.63e-11	-1.11e-11	4.25e-12	-4.87e-13	-4.56e-12	6.44e-13	-1.98e-11
86.9	-3.13e-11	-6.09e-12	-1.75e-12	-5.87e-13	-1.01e-11	1.06e-11	-1.98e-11
87	-3.13e-11	-6.09e-12	3.25e-12	2.13e-13	-6.06e-12	1.06e-11	-1.98e-11
87.1	-3.63e-11	-1.09e-12	-7.48e-13	4.91e-12	-5.06e-12	1.56e-11	-1.48e-11
87.2	-4.13e-11	-1.09e-12	1.25e-12	3.96e-12	-1.26e-11	1.56e-11	-9.8e-12
87.3	-3.63e-11	-6.09e-12	1.25e-12	5.76e-12	-8.56e-12	1.06e-11	-9.8e-12
87.4	-4.63e-11	-6.09e-12	2.75e-12	2.51e-12	-6.56e-12	1.06e-11	-9.8e-12
87.5	-4.63e-11	-6.09e-12	2.25e-12	5.56e-12	-5.56e-12	1.56e-11	-9.8e-12
87.6	-5.13e-11	-1.09e-12	7.75e-12	1.96e-12	-6.56e-12	1.56e-11	-9.8e-12
87.7	-5.13e-11	-1.09e-12	2.75e-12	3.16e-12	-8.56e-12	1.06e-11	-1.48e-11
87.8	-4.63e-11	-1.11e-11	3.25e-12	8.63e-13	-9.56e-12	5.64e-12	-9.8e-12
87.9	-4.63e-11	-6.09e-12	7.25e-12	4.01e-12	-7.06e-12	1.06e-11	-9.8e-12
88	-5.13e-11	-6.09e-12	4.75e-12	1.06e-12	-8.06e-12	5.64e-12	-1.48e-11
88.1	-5.13e-11	-6.09e-12	2.75e-12	4.16e-12	-1.31e-11	6.44e-13	-1.48e-11
88.2	-4.63e-11	-6.09e-12	1.25e-12	6.16e-12	-1.61e-11	5.64e-12	-1.48e-11
88.3	-5.63e-11	-1.09e-12	2.75e-12	2.36e-12	-1.51e-11	1.06e-11	-2.48e-11
88.4	-5.63e-11	-6.09e-12	-2.48e-13	8.63e-13	-6.56e-12	1.06e-11	-1.98e-11
88.5	-6.13e-11	-1.09e-12	1.25e-12	5.13e-13	-8.06e-12	1.56e-11	-1.48e-11
88.6	-6.63e-11	-1.09e-12	5.25e-12	2.91e-12	-7.56e-12	2.06e-11	-1.98e-11
88.7	-6.13e-11	-6.09e-12	4.25e-12	2.41e-12	-8.06e-12	2.06e-11	-1.98e-11
88.8	-5.63e-11	-6.09e-12	5.75e-12	5.46e-12	-1.01e-11	1.56e-11	-2.98e-11
88.9	-5.63e-11	-6.09e-12	3.25e-12	5.21e-12	-1.51e-11	1.56e-11	-2.98e-11
89	-3.63e-11	-6.09e-12	4.75e-12	1.16e-12	-8.06e-12	1.56e-11	-2.98e-11
89.1	-4.13e-11	-6.09e-12	6.25e-12	2.06e-12	-1.01e-11	1.06e-11	-2.48e-11
89.2	-5.63e-11	-1.09e-12	-3.75e-12	5.63e-13	-9.06e-12	1.56e-11	-2.48e-11
89.3	-5.63e-11	-1.09e-12	-4.75e-12	4.01e-12	-1.11e-11	1.06e-11	-2.98e-11
89.4	-6.13e-11	-1.11e-11	1.75e-12	3.46e-12	-8.56e-12	5.64e-12	-2.48e-11
89.5	-6.63e-11	-1.09e-12	4.75e-12	4.76e-12	-7.56e-12	1.56e-11	-1.98e-11
89.6	-6.63e-11	-1.09e-12	-3.25e-12	3.51e-12	-1.46e-11	1.56e-11	-1.48e-11
89.7	-6.63e-11	-6.09e-12	-2.25e-12	2.06e-12	-1.56e-11	1.06e-11	-1.98e-11
89.8	-6.63e-11	-1.09e-12	-2.48e-13	3.86e-12	-1.26e-11	1.56e-11	-1.48e-11
89.9	-7.63e-11	-1.09e-12	-1.75e-12	6.41e-12	-8.56e-12	1.06e-11	-1.48e-11
90	-7.13e-11	3.91e-12	-2.75e-12	5.01e-12	-1.06e-11	1.56e-11	-1.48e-11
90.1	-6.63e-11	-1.09e-12	1.25e-12	4.71e-12	-1.71e-11	1.56e-11	-9.8e-12
90.2	-6.63e-11	-1.09e-12	-1.75e-12	5.31e-12	-1.01e-11	1.06e-11	-4.8e-12
90.3	-6.13e-11	-6.09e-12	-7.48e-13	5.86e-12	-9.56e-12	1.56e-11	-9.8e-12
90.4	-6.13e-11	-1.09e-12	-2.75e-12	8.91e-12	-9.56e-12	5.64e-12	-9.8e-12
90.5	-6.13e-11	-1.09e-12	-1.75e-12	3.31e-12	-1.11e-11	5.64e-12	-1.48e-11
90.6	-6.13e-11	3.91e-12	-1.75e-12	4.61e-12	-1.31e-11	6.44e-13	-1.98e-11
90.7	-6.63e-11	3.91e-12	-3.25e-12	1.71e-12	-1.56e-11	6.44e-13	-1.48e-11
90.8	-6.63e-11	-1.09e-12	-3.75e-12	8.51e-12	-9.56e-12	6.44e-13	-1.98e-11
90.9	-6.63e-11	-1.09e-12	-4.75e-12	7.56e-12	-9.06e-12	1.06e-11	-1.48e-11
91	-5.63e-11	-1.09e-12	-7.48e-13	5.81e-12	-9.06e-12	5.64e-12	-1.98e-11
91.1	-6.13e-11	-1.09e-12	-2.75e-12	-2.87e-13	-7.56e-12	5.64e-12	-1.98e-11
91.2	-6.63e-11	-6.09e-12	-1.75e-12	6.13e-13	-6.06e-12	1.06e-11	-1.98e-11
91.3	-6.63e-11	3.91e-12	1.75e-12	4.76e-12	-1.01e-11	5.64e-12	-2.48e-11
91.4	-6.13e-11	3.91e-12	2.25e-12	5.96e-12	-8.06e-12	6.44e-13	-2.48e-11
91.5	-6.13e-11	-1.09e-12	2.52e-13	4.36e-12	-1.31e-11	-4.36e-12	-2.48e-11
91.6	-5.63e-11	3.91e-12	-2.75e-12	6.96e-12	-7.56e-12	6.44e-13	-2.98e-11
91.7	-5.63e-11	3.91e-12	-2.25e-12	5.86e-12	-8.06e-12	5.64e-12	-2.98e-11
91.8	-5.13e-11	-1.09e-12	-3.75e-12	2.26e-12	-1.41e-11	6.44e-13	-1.98e-11
91.9	-5.63e-11	-1.09e-12	-5.75e-12	3.56e-12	-1.16e-11	6.44e-13	-1.48e-11
92	-5.63e-11	-1.09e-12	-1.25e-12	3.11e-12	-9.56e-12	6.44e-13	-1.98e-11
92.1	-5.63e-11	-6.09e-12	3.75e-12	2.06e-12	-1.06e-11	6.44e-13	-1.48e-11
92.2	-5.13e-11	-1.09e-12	3.75e-12	3.41e-12	-2.56e-12	6.44e-13	-9.8e-12
92.3	-4.63e-11	-6.09e-12	7.52e-13	3.31e-12	-5.64e-13	6.44e-13	-9.8e-12
92.4	-4.63e-11	-6.09e-12	-7.48e-13	4.86e-12	-7.06e-12	-4.36e-12	-9.8e-12
92.5	-4.13e-11	-1.09e-12	7.52e-13	2.46e-12	-7.06e-12	-4.36e-12	-1.48e-11
92.6	-4.63e-11	3.91e-12	1.25e-12	3.11e-12	-8.06e-12	-4.36e-12	-1.48e-11
92.7	-4.63e-11	-1.09e-12	-4.25e-12	6.46e-12	-6.56e-12	-4.36e-12	-1.98e-11
92.8	-4.13e-11	-6.09e-12	-2.25e-12	4.76e-12	-8.56e-12	-4.36e-12	-1.48e-11
92.9	-3.63e-11	-6.09e-12	-1.25e-12	5.36e-12	-7.56e-12	-9.36e-12	-9.8e-12
93	-3.13e-11	-6.09e-12	2.52e-13	7.21e-12	-6.06e-12	-1.44e-11	-4.8e-12
93.1	-3.13e-11	-1.09e-12	1.25e-12	-6.94e-12	-4.56e-12	-4.36e-12	-4.8e-12
93.2	-3.63e-11	-6.09e-12	3.25e-12	3.96e-12	-6.56e-12	5.64e-12	-9.8e-12
93.3	-3.63e-11	-6.09e-12	1.25e-12	4.26e-12	-6.56e-12	6.44e-13	-9.8e-12
93.4	-3.63e-11	-1.09e-12	-1.75e-12	5.13e-13	-1.06e-11	6.44e-13	-9.8e-12
93.5	-3.63e-11	-6.09e-12	-7.48e-13	4.61e-12	-2.06e-12	6.44e-13	-9.8e-12
93.6	-4.13e-11	-6.09e-12	-3.25e-12	4.11e-12	-6.44e-14	6.44e-13	-9.8e-12
93.7	-4.13e-11	-6.09e-12	7.52e-13	1.66e-12	-3.06e-12	5.64e-12	-9.8e-12
93.8	-4.13e-11	-1.09e-12	-2.25e-12	3.21e-12	1.94e-12	5.64e-12	-4.8e-12
93.9	-4.13e-11	-1.09e-12	-7.48e-13	2.61e-12	-4.06e-12	5.64e-12	1.98e-13
94	-4.63e-11	-1.09e-12	-1.25e-12	2.91e-12	-2.56e-12	1.06e-11	1.98e-13
94.1	-4.13e-11	-1.09e-12	-1.75e-12	7.06e-12	-6.56e-12	1.06e-11	1.98e-13
94.2	-3.63e-11	1.39e-11	3.25e-12	6.56e-12	-1.06e-11	5.64e-12	1.98e-13
94.3	-3.63e-11	8.91e-12	-3.25e-12	6.06e-12	-1.11e-11	5.64e-12	1.98e-13
94.4	-3.63e-11	8.91e-12	1.25e-12	6.06e-12	-7.06e-12	1.06e-11	-4.8e-12
94.5	-2.63e-11	3.91e-12	3.25e-12	-4.79e-12	-1.01e-11	5.64e-12	5.2e-12
94.6	-2.63e-11	-1.09e-12	-7.75e-12	-4.64e-12	-7.56e-12	-4.36e-12	-4.8e-12
94.7	-3.13e-11	1.39e-11	-2.25e-12	-1.37e-13	-6.56e-12	6.44e-13	-1.48e-11
94.8	-3.13e-11	1.39e-11	-1.25e-12	1.56e-12	-9.56e-12	1.06e-11	-2.48e-11
94.9	-3.13e-11	8.91e-12	-7.48e-13	2.13e-13	-1.06e-11	6.44e-13	-1.98e-11
95	-3.13e-11	8.91e-12	-2.48e-13	2.76e-12	-6.06e-12	1.56e-11	-2.48e-11
95.1	-3.13e-11	8.91e-12	1.75e-12	3.71e-12	-2.06e-12	1.56e-11	-2.98e-11
95.2	-3.13e-11	8.91e-12	5.25e-12	4.13e-13	-8.06e-12	1.06e-11	-2.48e-11
95.3	-3.63e-11	3.91e-12	1.75e-12	-3.04e-12	-3.56e-12	5.64e-12	-2.98e-11
95.4	-3.13e-11	3.91e-12	-2.48e-13	-3.19e-12	-9.56e-12	5.64e-12	-1.98e-11
95.5	-2.63e-11	8.91e-12	-2.48e-13	6.29e-14	-8.56e-12	-4.36e-12	-2.48e-11
95.6	-3.13e-11	8.91e-12	-2.25e-12	-1.64e-12	-7.56e-12	-4.36e-12	-1.98e-11
95.7	-3.63e-11	1.39e-11	5.75e-12	-5.87e-13	-8.06e-12	6.44e-13	-1.98e-11
95.8	-3.63e-11	8.91e-12	3.75e-12	-4.37e-13	-1.06e-11	5.64e-12	-9.8e-12
95.9	-4.13e-11	1.39e-11	2.75e-12	9.63e-13	-7.56e-12	6.44e-13	-1.48e-11
96	-4.13e-11	8.91e-12	-2.75e-12	-2.79e-12	-8.56e-12	1.06e-11	-9.8e-12
96.1	-4.63e-11	8.91e-12	-4.25e-12	1.66e-12	-1.56e-12	1.06e-11	-4.8e-12
96.2	-5.13e-11	8.91e-12	7.52e-13	1.21e-12	-6.06e-12	1.06e-11	-4.8e-12
96.3	-5.13e-11	8.91e-12	-4.25e-12	1.26e-12	-7.06e-12	5.64e-12	-4.8e-12
96.4	-5.13e-11	3.91e-12	-4.75e-12	2.41e-12	-5.64e-13	5.64e-12	-4.8e-12
96.5	-5.63e-11	-1.09e-12	-1.75e-12	1.63e-13	9.36e-13	5.64e-12	1.98e-13
96.6	-5.13e-11	-1.09e-12	2.25e-12	6.29e-14	-3.06e-12	6.44e-13	5.2e-12
96.7	-5.13e-11	3.91e-12	5.75e-12	1.66e-12	-2.56e-12	-4.36e-12	5.2e-12
96.8	-4.63e-11	3.91e-12	6.75e-12	-2.39e-12	-6.56e-12	-9.36e-12	5.2e-12
96.9	-4.13e-11	-1.09e-12	2.52e-13	-3.24e-12	-4.56e-12	-4.36e-12	1.98e-13
97	-4.63e-11	3.91e-12	-2.75e-12	-1.59e-12	-2.56e-12	-9.36e-12	-4.8e-12
97.1	-4.13e-11	3.91e-12	-6.75e-12	-8.37e-13	5.44e-12	-1.44e-11	1.98e-13
97.2	-4.13e-11	-1.09e-12	-1.02e-11	-3.39e-12	8.44e-12	-1.44e-11	-9.8e-12
97.3	-5.13e-11	3.91e-12	-4.25e-12	-1.37e-13	4.44e-12	-9.36e-12	-9.8e-12
97.4	-4.63e-11	3.91e-12	-5.25e-12	-3.24e-12	-2.56e-12	-4.36e-12	-4.8e-12
97.5	-4.13e-11	-1.09e-12	-5.25e-12	-1.34e-12	-4.06e-12	-9.36e-12	1.98e-13
97.6	-4.63e-11	-1.09e-12	6.75e-12	2.36e-12	-3.06e-12	-4.36e-12	1.02e-11
97.7	-5.13e-11	3.91e-12	1.75e-12	8.13e-13	-7.06e-12	-9.36e-12	5.2e-12
97.8	-5.13e-11	8.91e-12	-2.25e-12	-1.64e-12	-2.06e-12	-9.36e-12	1.98e-13
97.9	-5.63e-11	8.91e-12	2.75e-12	-3.04e-12	-2.06e-12	-9.36e-12	-9.8e-12
98	-5.63e-11	1.39e-11	7.52e-13	-1.84e-12	4.94e-12	-4.36e-12	-9.8e-12
98.1	-5.13e-11	8.91e-12	-7.48e-13	-1.49e-12	4.44e-12	-4.36e-12	-9.8e-12
98.2	-4.63e-11	8.91e-12	7.52e-13	-2.79e-12	4.44e-12	-4.36e-12	-9.8e-12
98.3	-4.63e-11	3.91e-12	2.52e-13	-3.74e-12	5.94e-12	-4.36e-12	-4.8e-12
98.4	-5.13e-11	3.91e-12	-3.75e-12	-5.37e-13	-6.44e-14	-4.36e-12	-1.48e-11
98.5	-5.13e-11	-1.09e-12	-2.75e-12	-1.37e-13	4.94e-12	-9.36e-12	-1.48e-11
98.6	-5.63e-11	3.91e-12	-7.48e-13	1.36e-12	7.94e-12	-1.44e-11	-4.8e-12
98.7	-5.63e-11	3.91e-12	-4.25e-12	1.11e-12	1.44e-12	-9.36e-12	1.98e-13
98.8	-5.63e-11	1.39e-11	-3.25e-12	-1.14e-12	3.94e-12	-9.36e-12	-9.8e-12
98.9	-5.13e-11	8.91e-12	-1.25e-12	-2.44e-12	2.94e-12	-4.36e-12	-4.8e-12
99	-5.13e-11	3.91e-12	-7.25e-12	-4.87e-13	3.94e-12	-9.36e-12	-4.8e-12
99.1	-4.63e-11	8.91e-12	-6.25e-12	-3.44e-12	5.94e-12	-9.36e-12	1.98e-13
99.2	-4.13e-11	8.91e-12	-2.48e-13	-7.37e-13	2.94e-12	-9.36e-12	-4.8e-12
99.3	-4.13e-11	3.91e-12	-1.25e-12	-5.87e-13	4.36e-13	-1.44e-11	-4.8e-12
99.4	-5.13e-11	3.91e-12	-1.25e-12	-2.09e-12	4.36e-13	-4.36e-12	1.98e-13
99.5	-5.13e-11	8.91e-12	-1.25e-12	3.01e-12	2.44e-12	-4.36e-12	1.98e-13
99.6	-4.63e-11	8.91e-12	3.25e-12	2.06e-12	2.94e-12	-9.36e-12	5.2e-12
99.7	-5.13e-11	1.89e-11	-2.25e-12	-4.04e-12	2.44e-12	-9.36e-12	1.98e-13
99.8	-5.13e-11	8.91e-12	-4.25e-12	-3.84e-12	-6.44e-14	-9.36e-12	-4.8e-12
99.9	-5.63e-11	1.39e-11	-2.75e-12	-2.19e-12	1.44e-12	-9.36e-12	1.98e-13
100	-6.13e-11	1.39e-11	-2.25e-12	-2.34e-12	-6.44e-14	-9.36e-12	1.98e-13
100.1	-5.63e-11	8.91e-12	-1.75e-12	-2.39e-12	-6.44e-14	-9.36e-12	-4.8e-12
100.2	-5.63e-11	8.91e-12	-4.25e-12	4.13e-13	9.36e-13	-4.36e-12	-4.8e-12
100.3	-5.63e-11	3.91e-12	-3.25e-12	-4.79e-12	-6.44e-14	-9.36e-12	-4.8e-12
100.4	-5.13e-11	3.91e-12	-1.25e-12	-3.09e-12	-2.06e-12	-1.44e-11	-4.8e-12
100.5	-5.13e-11	8.91e-12	-2.25e-12	-2.59e-12	-3.06e-12	-1.94e-11	-4.8e-12
100.6	-4.63e-11	1.39e-11	2.75e-12	2.41e-12	-1.76e-11	-1.44e-11	1.98e-13
100.7	-4.63e-11	1.39e-11	3.25e-12	-1.84e-12	-6.06e-12	-1.94e-11	-9.8e-12
100.8	-5.63e-11	8.91e-12	3.25e-12	-3.84e-12	-5.56e-12	-9.36e-12	-4.8e-12
100.9	-5.63e-11	3.91e-12	-2.48e-13	-5.87e-13	-1.06e-12	-1.44e-11	1.98e-13
101	-4.13e-11	1.39e-11	2.75e-12	4.06e-12	-4.56e-12	-1.44e-11	1.98e-13
101.1	-5.13e-11	1.39e-11	4.75e-12	-4.04e-12	-3.06e-12	-1.44e-11	1.98e-13
101.2	-5.13e-11	1.89e-11	1.25e-12	-1.59e-12	-3.06e-12	-1.44e-11	1.02e-11
101.3	-5.63e-11	8.91e-12	-3.75e-12	4.63e-13	-5.56e-12	-1.44e-11	5.2e-12
101.4	-5.63e-11	1.39e-11	-7.48e-13	4.16e-12	-1.06e-11	-1.44e-11	5.2e-12
101.5	-6.13e-11	1.39e-11	1.25e-12	5.36e-12	-1.11e-11	-2.44e-11	1.52e-11
101.6	-6.13e-11	1.39e-11	-2.48e-13	6.63e-13	-1.26e-11	-2.44e-11	1.52e-11
101.7	-6.13e-11	8.91e-12	-1.75e-12	-3.14e-12	-9.06e-12	-1.44e-11	2.02e-11
101.8	-6.13e-11	8.91e-12	-1.75e-12	-1.44e-12	-8.06e-12	-9.36e-12	1.52e-11
101.9	-5.63e-11	8.91e-12	-7.48e-13	1.41e-12	-9.56e-12	-9.36e-12	1.52e-11
102	-5.63e-11	3.91e-12	1.75e-12	2.76e-12	-8.56e-12	-9.36e-12	5.2e-12
102.1	-5.63e-11	3.91e-12	1.75e-12	2.41e-12	-1.56e-11	-4.36e-12	5.2e-12
102.2	-5.13e-11	3.91e-12	-1.25e-12	2.11e-12	-1.36e-11	-4.36e-12	1.02e-11
102.3	-5.63e-11	3.91e-12	-1.25e-12	4.63e-13	-8.06e-12	-4.36e-12	2.02e-11
102.4	-6.13e-11	3.91e-12	4.25e-12	-9.87e-13	-1.31e-11	6.44e-13	1.52e-11
102.5	-6.13e-11	-1.09e-12	-2.25e-12	-1.39e-12	-1.01e-11	6.44e-13	2.02e-11
102.6	-6.13e-11	3.91e-12	-2.25e-12	-1.19e-12	-1.21e-11	-4.36e-12	1.52e-11
102.7	-6.13e-11	-1.09e-12	7.52e-13	-2.37e-13	-9.56e-12	6.44e-13	1.02e-11
102.8	-5.63e-11	-1.09e-12	7.52e-13	9.13e-13	-1.01e-11	6.44e-13	5.2e-12
102.9	-5.13e-11	8.91e-12	4.75e-12	1.31e-11	-1.06e-11	6.44e-13	1.98e-13
103	-5.13e-11	8.91e-12	2.75e-12	4.81e-12	-1.26e-11	5.64e-12	1.98e-13
103.1	-4.63e-11	-1.09e-12	-1.25e-12	1.66e-12	-4.56e-12	5.64e-12	5.2e-12
103.2	-5.13e-11	-1.09e-12	2.52e-13	4.31e-12	-1.26e-11	1.06e-11	5.2e-12
103.3	-4.13e-11	3.91e-12	-2.25e-12	1.86e-12	-5.56e-12	6.44e-13	1.98e-13
103.4	-4.13e-11	3.91e-12	-1.25e-12	5.81e-12	-1.31e-11	-1.94e-11	5.2e-12
103.5	-4.13e-11	8.91e-12	-2.48e-13	4.26e-12	-1.36e-11	-4.36e-12	5.2e-12
103.6	-4.63e-11	8.91e-12	2.52e-13	1.71e-12	-2.01e-11	-9.36e-12	5.2e-12
103.7	-4.63e-11	-1.09e-12	3.75e-12	4.91e-12	-1.41e-11	-1.44e-11	1.02e-11
103.8	-4.63e-11	-1.09e-12	2.25e-12	2.36e-12	-1.36e-11	-4.36e-12	1.02e-11
103.9	-5.13e-11	-6.09e-12	1.25e-12	-3.71e-14	-8.56e-12	-9.36e-12	5.2e-12
104	-5.13e-11	-1.09e-12	5.25e-12	2.41e-12	-8.06e-12	-1.44e-11	5.2e-12
104.1	-5.13e-11	3.91e-12	4.75e-12	1.96e-12	-6.56e-12	-9.36e-12	5.2e-12
104.2	-4.63e-11	3.91e-12	7.52e-13	4.76e-12	-5.56e-12	-9.36e-12	1.02e-11
104.3	-4.63e-11	3.91e-12	1.25e-12	3.81e-12	-5.56e-12	6.44e-13	1.02e-11
104.4	-5.13e-11	3.91e-12	1.75e-12	1.96e-12	-9.56e-12	5.64e-12	1.02e-11
104.5	-5.13e-11	3.91e-12	2.52e-13	2.86e-12	-1.16e-11	5.64e-12	1.52e-11
104.6	-5.13e-11	-1.09e-12	7.52e-13	4.81e-12	-9.06e-12	1.06e-11	1.52e-11
104.7	-5.13e-11	3.91e-12	1.75e-12	7.01e-12	-1.36e-11	5.64e-12	1.52e-11
104.8	-6.13e-11	8.91e-12	4.25e-12	6.51e-12	-1.01e-11	6.44e-13	2.02e-11
104.9	-5.63e-11	8.91e-12	5.75e-12	4.96e-12	-5.56e-12	-4.36e-12	2.02e-11
105	-6.13e-11	8.91e-12	7.25e-12	9.13e-13	-7.06e-12	6.44e-13	1.52e-11
105.1	-5.63e-11	8.91e-12	7.52e-13	4.21e-12	-6.44e-14	5.64e-12	5.2e-12
105.2	-6.13e-11	3.91e-12	5.75e-12	3.81e-12	-1.06e-12	5.64e-12	1.98e-13
105.3	-6.63e-11	3.91e-12	4.25e-12	8.11e-12	-2.06e-12	6.44e-13	5.2e-12
105.4	-6.63e-11	3.91e-12	1.75e-12	7.16e-12	-3.56e-12	6.44e-13	1.98e-13
105.5	-6.63e-11	8.91e-12	6.75e-12	4.01e-12	-1.06e-11	5.64e-12	5.2e-12
105.6	-5.63e-11	8.91e-12	3.25e-12	6.91e-12	-4.56e-12	5.64e-12	5.2e-12
105.7	-5.13e-11	1.39e-11	4.25e-12	7.46e-12	-7.06e-12	6.44e-13	5.2e-12
105.8	-5.63e-11	1.89e-11	4.75e-12	9.66e-12	-3.06e-12	6.44e-13	1.98e-13
105.9	-6.13e-11	8.91e-12	-6.25e-12	6.31e-12	-3.06e-12	-4.36e-12	-4.8e-12
106	-6.63e-11	3.91e-12	-5.25e-12	5.36e-12	-4.06e-12	-9.36e-12	-9.8e-12
106.1	-6.13e-11	3.91e-12	-7.48e-13	4.61e-12	2.94e-12	-4.36e-12	-9.8e-12
106.2	-5.13e-11	3.91e-12	7.52e-13	4.56e-12	-1.56e-12	-9.36e-12	-9.8e-12
106.3	-5.63e-11	3.91e-12	3.25e-12	6.86e-12	-5.64e-13	-9.36e-12	-1.48e-11
106.4	-5.13e-11	3.91e-12	1.75e-12	1.56e-12	-2.56e-12	-9.36e-12	-1.48e-11
106.5	-5.63e-11	8.91e-12	7.52e-13	4.96e-12	-6.06e-12	-9.36e-12	-9.8e-12
106.6	-5.63e-11	3.91e-12	-3.25e-12	5.26e-12	-4.06e-12	-2.44e-11	1.98e-13
106.7	-5.13e-11	-1.09e-12	-4.75e-12	3.96e-12	-1.11e-11	-1.94e-11	-4.8e-12
106.8	-4.63e-11	3.91e-12	-2.75e-12	4.96e-12	-5.56e-12	-1.44e-11	-4.8e-12
106.9	-5.13e-11	8.91e-12	-1.75e-12	2.11e-12	-1.16e-11	-1.44e-11	-1.48e-11
107	-4.13e-11	8.91e-12	-4.25e-12	3.61e-12	-4.56e-12	-9.36e-12	-2.48e-11
107.1	-4.13e-11	3.91e-12	-1.25e-12	1.66e-12	-5.64e-13	-9.36e-12	-1.98e-11
107.2	-4.63e-11	8.91e-12	-3.75e-12	2.21e-12	-6.06e-12	-9.36e-12	-1.98e-11
107.3	-5.13e-11	1.39e-11	-1.75e-12	5.41e-12	-5.56e-12	-4.36e-12	-1.98e-11
107.4	-5.63e-11	8.91e-12	-2.48e-13	3.86e-12	-7.56e-12	-4.36e-12	-1.98e-11
107.5	-5.63e-11	8.91e-12	2.75e-12	4.81e-12	-6.56e-12	-4.36e-12	-1.48e-11
107.6	-5.63e-11	3.91e-12	7.52e-13	3.11e-12	-8.06e-12	-4.36e-12	-9.8e-12
107.7	-5.63e-11	-1.09e-12	7.52e-13	6.56e-12	-4.06e-12	-9.36e-12	-4.8e-12
107.8	-5.13e-11	-6.09e-12	-3.75e-12	3.41e-12	-1.16e-11	-9.36e-12	-4.8e-12
107.9	-5.63e-11	-1.11e-11	-1.25e-12	3.76e-12	-1.41e-11	-9.36e-12	-4.8e-12
108	-5.63e-11	-6.09e-12	-7.48e-13	9.06e-12	-1.11e-11	-4.36e-12	-9.8e-12
108.1	-5.63e-11	-6.09e-12	1.25e-12	5.51e-12	-1.56e-11	6.44e-13	-1.48e-11
108.2	-5.63e-11	-6.09e-12	2.52e-13	5.31e-12	-1.46e-11	5.64e-12	-1.48e-11
108.3	-6.13e-11	-1.09e-12	-2.48e-13	7.06e-12	-1.16e-11	5.64e-12	-1.98e-11
108.4	-6.13e-11	3.91e-12	-5.25e-12	7.21e-12	-1.71e-11	5.64e-12	-1.98e-11
108.5	-6.63e-11	3.91e-12	-3.75e-12	5.01e-12	-1.36e-11	-1.44e-11	-1.48e-11
108.6	-6.13e-11	-1.09e-12	-1.75e-12	3.51e-12	-1.21e-11	-1.44e-11	-1.48e-11
108.7	-6.13e-11	-1.09e-12	-1.25e-12	2.16e-12	-1.16e-11	-1.44e-11	-1.48e-11
108.8	-6.63e-11	3.91e-12	-3.75e-12	-1.94e-12	-6.56e-12	-1.44e-11	-9.8e-12
108.9	-5.63e-11	-1.09e-12	-4.75e-12	6.63e-13	-1.06e-12	-4.36e-12	-1.48e-11
109	-5.63e-11	-1.09e-12	-3.25e-12	6.21e-12	-3.06e-12	-4.36e-12	-9.8e-12
109.1	-5.13e-11	-1.09e-12	-2.48e-13	8.31e-12	-1.11e-11	6.44e-13	-9.8e-12
109.2	-5.63e-11	8.91e-12	-2.75e-12	8.71e-12	-9.06e-12	-4.36e-12	-9.8e-12
109.3	-6.13e-11	8.91e-12	-3.75e-12	3.71e-12	-7.06e-12	-4.36e-12	-9.8e-12
109.4	-5.63e-11	3.91e-12	-2.48e-13	2.21e-12	-1.21e-11	-9.36e-12	-1.48e-11
109.5	-5.63e-11	8.91e-12	-4.25e-12	5.61e-12	-1.36e-11	-4.36e-12	-9.8e-12
109.6	-5.63e-11	8.91e-12	-6.25e-12	6.56e-12	-1.36e-11	-4.36e-12	-4.8e-12
109.7	-5.63e-11	8.91e-12	-3.25e-12	4.26e-12	-8.56e-12	6.44e-13	-9.8e-12
109.8	-6.13e-11	8.91e-12	-2.25e-12	1.16e-12	-5.06e-12	5.64e-12	-9.8e-12
109.9	-6.13e-11	8.91e-12	-1.25e-12	3.06e-12	-1.21e-11	-4.36e-12	-1.48e-11
110	-6.13e-11	3.91e-12	-1.25e-12	-4.37e-13	-1.31e-11	-4.36e-12	-1.48e-11
110.1	-5.63e-11	-1.09e-12	-7.48e-13	-2.24e-12	-1.26e-11	-9.36e-12	-1.48e-11
110.2	-5.63e-11	-1.09e-12	-2.48e-13	6.46e-12	-1.16e-11	-1.44e-11	-9.8e-12
110.3	-5.63e-11	-1.09e-12	-1.75e-12	3.81e-12	-1.26e-11	-1.44e-11	-1.48e-11
110.4	-5.63e-11	-1.09e-12	-2.25e-12	2.66e-12	-1.46e-11	-1.44e-11	-4.8e-12
110.5	-6.13e-11	-1.09e-12	-1.75e-12	2.01e-12	-1.46e-11	-1.44e-11	1.98e-13
110.6	-6.63e-11	3.91e-12	-7.48e-13	3.96e-12	-1.41e-11	-1.94e-11	1.98e-13
110.7	-5.63e-11	-1.09e-12	-4.25e-12	4.96e-12	-1.41e-11	-1.94e-11	1.98e-13
110.8	-5.13e-11	3.91e-12	2.52e-13	1.56e-12	-1.76e-11	-1.94e-11	-9.8e-12
110.9	-5.13e-11	8.91e-12	-1.75e-12	5.36e-12	-2.06e-11	-1.44e-11	1.98e-13
111	-4.63e-11	3.91e-12	-3.25e-12	5.56e-12	-1.56e-11	-1.94e-11	5.2e-12
111.1	-4.63e-11	1.39e-11	-6.25e-12	3.31e-12	-1.46e-11	-2.44e-11	1.98e-13
111.2	-5.13e-11	-1.09e-12	-1.75e-12	-8.89e-12	-1.21e-11	-2.44e-11	5.2e-12
111.3	-5.13e-11	3.91e-12	-1.07e-11	-5.39e-12	-1.21e-11	-2.94e-11	-4.8e-12
111.4	-5.63e-11	3.91e-12	-1.25e-12	-2.54e-12	-1.26e-11	-2.44e-11	-9.8e-12
111.5	-4.63e-11	-1.09e-12	-3.75e-12	3.63e-13	-6.06e-12	-2.94e-11	-4.8e-12
111.6	-5.13e-11	-1.09e-12	-2.75e-12	6.29e-14	-1.11e-11	-1.94e-11	-9.8e-12
111.7	-4.63e-11	3.91e-12	3.25e-12	-9.37e-13	-1.16e-11	6.44e-13	-9.8e-12
111.8	-5.13e-11	8.91e-12	1.75e-12	-2.64e-12	-9.06e-12	-9.36e-12	-1.48e-11
111.9	-5.13e-11	3.91e-12	-4.25e-12	-1.64e-12	-5.56e-12	-9.36e-12	-1.98e-11
112	-5.63e-11	8.91e-12	-2.75e-12	1.36e-12	-7.56e-12	-9.36e-12	-2.48e-11
112.1	-5.63e-11	3.91e-12	-5.25e-12	1.16e-12	-1.01e-11	-9.36e-12	-2.48e-11
112.2	-5.63e-11	3.91e-12	-6.75e-12	-3.49e-12	-1.11e-11	-9.36e-12	-1.98e-11
112.3	-5.13e-11	3.91e-12	-3.25e-12	-3.54e-12	-1.21e-11	-9.36e-12	-1.98e-11
112.4	-5.13e-11	3.91e-12	-3.25e-12	3.63e-13	-1.56e-11	-9.36e-12	-1.48e-11
112.5	-5.13e-11	-1.09e-12	-4.25e-12	7.63e-13	-8.56e-12	-4.36e-12	-1.48e-11
112.6	-4.63e-11	-1.09e-12	-6.25e-12	8.63e-13	-1.06e-11	-4.36e-12	-9.8e-12
112.7	-5.13e-11	-1.09e-12	-6.25e-12	-1.44e-12	-1.21e-11	6.44e-13	-1.48e-11
112.8	-4.63e-11	-6.09e-12	-7.75e-12	-4.54e-12	-1.11e-11	6.44e-13	-4.8e-12
112.9	-3.63e-11	-6.09e-12	-7.75e-12	-3.87e-13	-1.11e-11	-4.36e-12	-4.8e-12
113	-3.63e-11	-6.09e-12	-3.75e-12	1.71e-12	-1.11e-11	5.64e-12	1.98e-13
113.1	-4.13e-11	-6.09e-12	-1.25e-12	-1.39e-12	-1.06e-11	6.44e-13	-4.8e-12
113.2	-4.13e-11	-6.09e-12	-3.25e-12	-4.54e-12	-1.36e-11	6.44e-13	-4.8e-12
113.3	-4.13e-11	-1.09e-12	-6.25e-12	-4.14e-12	-9.56e-12	-4.36e-12	1.98e-13
113.4	-3.63e-11	-1.09e-12	-6.25e-12	-3.09e-12	-1.46e-11	6.44e-13	-4.8e-12
113.5	-3.63e-11	-6.09e-12	-4.75e-12	-5.87e-13	-1.46e-11	-4.36e-12	5.2e-12
113.6	-3.13e-11	-1.09e-12	-6.25e-12	2.26e-12	-1.46e-11	-4.36e-12	1.02e-11
113.7	-3.13e-11	-1.09e-12	-4.25e-12	8.13e-13	-1.61e-11	-4.36e-12	5.2e-12
113.8	-3.63e-11	-6.09e-12	-5.25e-12	-4.87e-13	-1.21e-11	6.44e-13	1.02e-11
113.9	-4.13e-11	-6.09e-12	-8.25e-12	-9.37e-13	-1.41e-11	-4.36e-12	1.02e-11
114	-6.63e-11	-6.09e-12	-7.25e-12	-3.09e-12	-1.66e-11	-4.36e-12	1.02e-11
114.1	-5.13e-11	-6.09e-12	-8.25e-12	-2.14e-12	-1.61e-11	-9.36e-12	1.52e-11
114.2	-4.63e-11	-1.61e-11	4.75e-12	-3.04e-12	-1.51e-11	-9.36e-12	1.02e-11
114.3	-4.63e-11	-1.11e-11	1.13e-11	-3.04e-12	-1.21e-11	6.44e-13	1.52e-11
114.4	-5.13e-11	-1.09e-12	-2.48e-13	-2.39e-12	-1.21e-11	5.64e-12	1.02e-11
114.5	-6.13e-11	-6.09e-12	-1.75e-12	-2.84e-12	-1.21e-11	-4.36e-12	5.2e-12
114.6	-5.13e-11	-6.09e-12	-7.48e-13	-4.74e-12	-1.26e-11	5.64e-12	1.02e-11
114.7	-5.13e-11	-6.09e-12	2.75e-12	-3.29e-12	-1.71e-11	5.64e-12	5.2e-12
114.8	-5.13e-11	-1.09e-12	5.25e-12	-4.14e-12	-1.21e-11	5.64e-12	5.2e-12
114.9	-4.63e-11	-6.09e-12	3.25e-12	-4.09e-12	-1.36e-11	6.44e-13	1.02e-11
115	-4.63e-11	-6.09e-12	3.75e-12	-4.09e-12	-1.31e-11	-4.36e-12	1.98e-13
115.1	-5.13e-11	-6.09e-12	4.25e-12	-3.19e-12	-1.86e-11	6.44e-13	1.98e-13
115.2	-4.63e-11	-6.09e-12	2.25e-12	-2.89e-12	-1.46e-11	-4.36e-12	5.2e-12
115.3	-3.63e-11	-1.09e-12	-2.25e-12	-6.37e-13	-1.86e-11	-4.36e-12	5.2e-12
115.4	-3.13e-11	-1.09e-12	-3.75e-12	-3.09e-12	-1.71e-11	-4.36e-12	1.02e-11
115.5	-3.63e-11	-1.09e-12	2.52e-13	-1.74e-12	-1.46e-11	6.44e-13	1.52e-11
115.6	-3.63e-11	-1.09e-12	-4.75e-12	-1.99e-12	-8.06e-12	6.44e-13	5.2e-12
115.7	-3.63e-11	-6.09e-12	-3.75e-12	1.66e-12	-1.31e-11	6.44e-13	1.02e-11
115.8	-3.13e-11	-1.09e-12	-2.25e-12	-2.04e-12	-1.16e-11	6.44e-13	1.02e-11
115.9	-3.13e-11	-1.09e-12	-1.75e-12	-2.14e-12	-8.06e-12	6.44e-13	1.98e-13
116	-3.13e-11	-1.09e-12	-3.25e-12	-7.34e-12	-9.56e-12	5.64e-12	-4.8e-12
116.1	-3.63e-11	-1.09e-12	-2.75e-12	-6.34e-12	-1.01e-11	1.06e-11	1.98e-13
116.2	-3.63e-11	-1.09e-12	7.52e-13	3.21e-12	-3.56e-12	5.64e-12	1.98e-13
116.3	-4.13e-11	-6.09e-12	-2.48e-13	3.51e-12	-7.56e-12	6.44e-13	1.02e-11
116.4	-4.13e-11	-6.09e-12	-2.25e-12	1.16e-12	-7.56e-12	6.44e-13	2.02e-11
116.5	-4.13e-11	-6.09e-12	-2.25e-12	-1.99e-12	-7.06e-12	5.64e-12	1.52e-11
116.6	-4.13e-11	-6.09e-12	-4.75e-12	-2.64e-12	-6.06e-12	-4.36e-12	1.02e-11
116.7	-3.63e-11	-6.09e-12	-4.25e-12	-3.39e-12	-6.06e-12	-4.36e-12	5.2e-12
116.8	-4.13e-11	-1.11e-11	7.52e-13	-1.24e-12	-2.56e-12	5.64e-12	5.2e-12
116.9	-4.63e-11	-1.11e-11	-2.48e-13	-5.87e-13	-5.06e-12	1.06e-11	5.2e-12
117	-4.63e-11	-6.09e-12	-5.75e-12	-2.29e-12	-5.06e-12	6.44e-13	1.98e-13
117.1	-4.63e-11	-6.09e-12	-8.25e-12	-2.74e-12	-8.06e-12	1.06e-11	5.2e-12
117.2	-5.13e-11	3.91e-12	-6.75e-12	-2.84e-12	-1.21e-11	5.64e-12	1.98e-13
117.3	-5.13e-11	3.91e-12	-5.25e-12	-3.59e-12	-1.51e-11	-4.36e-12	1.98e-13
117.4	-5.13e-11	3.91e-12	-1.25e-12	3.63e-13	-8.56e-12	1.06e-11	-4.8e-12
117.5	-5.63e-11	3.91e-12	-6.25e-12	-1.89e-12	-7.06e-12	5.64e-12	-4.8e-12
117.6	-5.13e-11	-6.09e-12	-2.75e-12	-2.64e-12	-6.56e-12	5.64e-12	1.98e-13
117.7	-4.13e-11	-1.09e-12	-2.48e-13	-2.04e-12	-9.06e-12	5.64e-12	-4.8e-12
117.8	-4.63e-11	3.91e-12	-2.75e-12	-1.59e-12	-9.56e-12	1.06e-11	1.98e-13
117.9	-4.63e-11	-1.09e-12	-7.48e-13	-5.24e-12	-9.06e-12	1.06e-11	-4.8e-12
118	-3.63e-11	-1.09e-12	-2.75e-12	4.13e-13	-9.06e-12	5.64e-12	-4.8e-12
118.1	-3.13e-11	-1.11e-11	-1.75e-12	1.13e-11	-1.11e-11	5.64e-12	-4.8e-12
118.2	-3.63e-11	-1.11e-11	-4.25e-12	1.06e-12	-6.06e-12	6.44e-13	-4.8e-12
118.3	-3.63e-11	-6.09e-12	-3.25e-12	-3.79e-12	-1.01e-11	5.64e-12	1.98e-13
118.4	-3.63e-11	-1.09e-12	-1.25e-12	2.01e-12	-1.61e-11	1.06e-11	-4.8e-12
118.5	-3.13e-11	-1.09e-12	-7.48e-13	2.21e-12	-9.06e-12	1.06e-11	-4.8e-12
118.6	-2.63e-11	-1.09e-12	-4.25e-12	-6.87e-13	-1.01e-11	1.56e-11	-4.8e-12
118.7	-2.63e-11	-1.09e-12	-4.75e-12	-4.24e-12	-1.01e-11	1.56e-11	-4.8e-12
118.8	-2.13e-11	-1.09e-12	-4.25e-12	3.31e-12	-1.41e-11	1.56e-11	1.98e-13
118.9	-1.63e-11	3.91e-12	-2.75e-12	2.06e-12	-8.06e-12	1.06e-11	1.98e-13
119	-1.63e-11	3.91e-12	2.75e-12	1.41e-12	-9.56e-12	5.64e-12	1.98e-13
119.1	-2.63e-11	3.91e-12	2.75e-12	-2.39e-12	-1.11e-11	5.64e-12	1.98e-13
119.2	-2.63e-11	-6.09e-12	-3.25e-12	-1.08e-11	-7.06e-12	1.06e-11	-9.8e-12
119.3	-3.63e-11	-6.09e-12	-3.25e-12	-2.59e-12	-8.06e-12	1.06e-11	-2.48e-11
119.4	-3.13e-11	-1.11e-11	-2.25e-12	-1.37e-13	-4.06e-12	1.56e-11	-1.48e-11
119.5	-2.63e-11	-1.11e-11	-2.75e-12	6.21e-12	-8.56e-12	1.56e-11	-2.48e-11
119.6	-3.63e-11	8.91e-12	1.18e-11	1.11e-11	-5.56e-12	1.06e-11	-2.98e-11
119.7	-3.13e-11	-1.09e-12	6.25e-12	1.01e-12	-3.06e-12	1.56e-11	-1.98e-11
119.8	-3.13e-11	-1.09e-12	2.25e-12	-3.87e-13	-8.56e-12	1.56e-11	-1.48e-11
119.9	-2.63e-11	-1.09e-12	1.75e-12	1.86e-12	-6.06e-12	1.06e-11	-1.98e-11
120	-3.13e-11	-6.09e-12	7.52e-13	3.63e-13	-1.06e-11	-4.36e-12	-2.48e-11
120.1	-3.13e-11	-6.09e-12	7.52e-13	1.21e-12	-1.11e-11	-9.36e-12	-1.98e-11
120.2	-2.63e-11	-1.11e-11	-2.25e-12	3.51e-12	-1.21e-11	6.44e-13	-2.48e-11
120.3	-2.63e-11	-6.09e-12	-2.25e-12	1.86e-12	-1.46e-11	6.44e-13	-1.98e-11
120.4	-2.63e-11	-1.11e-11	-4.75e-12	1.26e-12	-1.36e-11	5.64e-12	-1.98e-11
120.5	-2.63e-11	-1.61e-11	-4.25e-12	8.13e-13	-1.06e-11	1.56e-11	-1.48e-11
120.6	-2.13e-11	-1.11e-11	-3.25e-12	2.86e-12	-1.16e-11	2.06e-11	-1.98e-11
120.7	-2.13e-11	-6.09e-12	-9.25e-12	2.66e-12	-1.26e-11	1.56e-11	-1.98e-11
120.8	-2.63e-11	-6.09e-12	-5.25e-12	1.26e-12	-5.06e-12	1.56e-11	-1.98e-11
120.9	-2.63e-11	-1.61e-11	-3.75e-12	2.06e-12	-1.21e-11	1.06e-11	-1.48e-11
121	-2.63e-11	-1.11e-11	-6.25e-12	2.63e-13	-1.16e-11	1.56e-11	-1.98e-11
121.1	-3.13e-11	-6.09e-12	-3.25e-12	1.86e-12	-1.16e-11	1.56e-11	-2.48e-11
121.2	-3.13e-11	-6.09e-12	-7.25e-12	2.81e-12	-1.21e-11	1.06e-11	-2.48e-11
121.3	-2.63e-11	-1.09e-12	-4.75e-12	2.16e-12	-1.26e-11	5.64e-12	-2.48e-11
121.4	-2.63e-11	-1.09e-12	7.52e-13	3.01e-12	-1.81e-11	5.64e-12	-1.98e-11
121.5	-1.63e-11	-1.09e-12	-7.48e-13	4.01e-12	-5.56e-12	1.06e-11	-1.98e-11
121.6	-2.63e-11	-1.09e-12	-2.75e-12	6.29e-14	-1.26e-11	1.06e-11	-1.98e-11
121.7	-2.63e-11	-1.09e-12	-4.25e-12	-1.74e-12	-1.21e-11	5.64e-12	-1.98e-11
121.8	-2.63e-11	-1.09e-12	-5.25e-12	1.31e-12	-1.21e-11	5.64e-12	-1.48e-11
121.9	-3.13e-11	-1.09e-12	1.25e-12	3.36e-12	-1.06e-11	6.44e-13	-1.98e-11
122	-3.13e-11	3.91e-12	-2.48e-13	4.76e-12	-1.26e-11	6.44e-13	-1.48e-11
122.1	-2.63e-11	3.91e-12	-4.25e-12	2.06e-12	-1.61e-11	-4.36e-12	-2.48e-11
122.2	-3.13e-11	-1.09e-12	-2.75e-12	-6.37e-13	-1.86e-11	6.44e-13	-3.48e-11
122.3	-2.63e-11	-1.09e-12	-3.75e-12	6.13e-13	-8.56e-12	-4.36e-12	-3.48e-11
122.4	-2.63e-11	3.91e-12	-2.48e-13	-7.87e-13	-6.56e-12	-9.36e-12	-3.98e-11
122.5	-3.13e-11	8.91e-12	-4.25e-12	5.16e-12	-4.06e-12	6.44e-13	-3.98e-11
122.6	-3.63e-11	-1.09e-12	-1.52e-11	6.51e-12	-2.56e-12	-4.36e-12	-3.98e-11
122.7	-3.13e-11	-1.09e-12	-1.47e-11	4.41e-12	-2.06e-12	5.64e-12	-3.48e-11
122.8	-3.63e-11	-1.09e-12	-1.17e-11	4.41e-12	-4.06e-12	5.64e-12	-2.98e-11
122.9	-3.63e-11	-1.09e-12	-1.02e-11	7.96e-12	-4.56e-12	5.64e-12	-2.98e-11
123	-3.63e-11	3.91e-12	-7.25e-12	2.66e-12	-7.56e-12	6.44e-13	-1.98e-11
123.1	-3.63e-11	-1.09e-12	-9.75e-12	1.81e-12	-8.06e-12	5.64e-12	-2.48e-11
123.2	-3.63e-11	3.91e-12	-1.12e-11	3.11e-12	-5.56e-12	5.64e-12	-2.48e-11
123.3	-3.63e-11	-1.09e-12	-9.25e-12	3.16e-12	-3.06e-12	5.64e-12	-1.98e-11
123.4	-3.63e-11	-1.11e-11	-1.17e-11	1.86e-12	-4.06e-12	1.06e-11	-1.98e-11
123.5	-4.13e-11	-1.11e-11	-9.75e-12	-1.37e-13	-6.44e-14	5.64e-12	-1.98e-11
123.6	-4.13e-11	-1.11e-11	-9.25e-12	-7.37e-13	2.44e-12	5.64e-12	-2.48e-11
123.7	-3.63e-11	-1.11e-11	-4.75e-12	2.31e-12	7.94e-12	6.44e-13	-2.48e-11
123.8	-4.13e-11	-6.09e-12	-1.12e-11	3.46e-12	1.94e-12	6.44e-13	-1.48e-11
123.9	-4.63e-11	-1.09e-12	-9.75e-12	5.86e-12	-4.06e-12	6.44e-13	-2.48e-11
124	-5.13e-11	-1.09e-12	-6.25e-12	4.51e-12	-6.44e-14	6.44e-13	-1.48e-11
124.1	-4.13e-11	-1.09e-12	-8.25e-12	7.16e-12	-8.06e-12	-9.36e-12	-9.8e-12
124.2	-3.63e-11	-1.09e-12	-8.25e-12	5.06e-12	-2.06e-12	-1.44e-11	-4.8e-12
124.3	-3.63e-11	-1.09e-12	-7.75e-12	1.26e-12	-6.44e-14	-4.36e-12	-9.8e-12
124.4	-3.63e-11	3.91e-12	-9.25e-12	1.91e-12	3.94e-12	-9.36e-12	-4.8e-12
124.5	-3.63e-11	-1.09e-12	-1.12e-11	-2.24e-12	-6.06e-12	6.44e-13	-4.8e-12
124.6	-3.63e-11	-1.09e-12	-9.75e-12	-1.49e-12	-1.56e-12	-4.36e-12	-9.8e-12
124.7	-3.63e-11	-6.09e-12	-6.75e-12	6.26e-12	-3.06e-12	-4.36e-12	-9.8e-12
124.8	-3.13e-11	-1.09e-12	-1.75e-12	3.96e-12	4.44e-12	-4.36e-12	-1.48e-11
124.9	-3.13e-11	-1.09e-12	-5.25e-12	3.56e-12	1.94e-12	-9.36e-12	-1.98e-11
125	-3.13e-11	-6.09e-12	-7.25e-12	5.76e-12	1.94e-12	-4.36e-12	-1.98e-11
125.1	-3.13e-11	-6.09e-12	-5.25e-12	4.36e-12	1.94e-12	-4.36e-12	-2.48e-11
125.2	-3.13e-11	-1.09e-12	-5.25e-12	3.41e-12	-5.64e-13	6.44e-13	-2.48e-11
125.3	-3.13e-11	-1.09e-12	-5.75e-12	1.91e-12	-1.56e-12	6.44e-13	-1.48e-11
125.4	-3.13e-11	-1.09e-12	-7.75e-12	2.81e-12	-4.56e-12	6.44e-13	-1.48e-11
125.5	-3.13e-11	-6.09e-12	-5.75e-12	5.26e-12	-2.56e-12	6.44e-13	-1.48e-11
125.6	-2.63e-11	-1.09e-12	-6.25e-12	1.21e-12	4.44e-12	5.64e-12	-1.98e-11
125.7	-3.13e-11	-6.09e-12	-4.25e-12	1.26e-12	-1.56e-12	5.64e-12	-1.48e-11
125.8	-2.13e-11	-1.09e-12	-5.75e-12	4.16e-12	-2.56e-12	1.06e-11	-1.98e-11
125.9	-3.13e-11	3.91e-12	-6.25e-12	5.26e-12	-1.06e-12	1.06e-11	-1.98e-11
126	-4.13e-11	-6.09e-12	-6.75e-12	2.26e-12	-2.06e-12	6.44e-13	-2.48e-11
126.1	-3.13e-11	-1.09e-12	-7.75e-12	3.31e-12	-2.06e-12	5.64e-12	-2.48e-11
126.2	-3.13e-11	-6.09e-12	-4.75e-12	8.16e-12	-5.06e-12	5.64e-12	-2.48e-11
126.3	-3.63e-11	-6.09e-12	-5.75e-12	6.71e-12	-4.06e-12	6.44e-13	-1.98e-11
126.4	-3.13e-11	-6.09e-12	-6.75e-12	-3.84e-12	9.36e-13	-4.36e-12	-1.98e-11
126.5	-3.13e-11	-6.09e-12	-5.25e-12	-2.14e-12	1.94e-12	5.64e-12	-1.98e-11
126.6	-3.13e-11	-6.09e-12	-2.25e-12	4.36e-12	5.44e-12	6.44e-13	-2.48e-11
126.7	-3.63e-11	-1.11e-11	2.52e-13	1.31e-12	-2.06e-12	1.06e-11	-2.48e-11
126.8	-3.13e-11	-6.09e-12	-3.75e-12	3.26e-12	-2.06e-12	5.64e-12	-2.48e-11
126.9	-3.13e-11	-6.09e-12	-4.25e-12	5.76e-12	4.36e-13	6.44e-13	-2.48e-11
127	-3.13e-11	-1.09e-12	-4.25e-12	3.01e-12	5.44e-12	5.64e-12	-2.48e-11
127.1	-3.13e-11	-1.09e-12	-4.75e-12	-9.87e-13	1.94e-12	-4.36e-12	-2.48e-11
127.2	-4.13e-11	3.91e-12	-4.25e-12	4.26e-12	2.94e-12	-4.36e-12	-2.48e-11
127.3	-4.63e-11	3.91e-12	-3.75e-12	2.61e-12	-1.06e-12	-9.36e-12	-1.98e-11
127.4	-4.13e-11	8.91e-12	-5.25e-12	7.13e-13	-2.06e-12	-4.36e-12	-2.48e-11
127.5	-4.63e-11	8.91e-12	7.52e-13	4.06e-12	-2.06e-12	-4.36e-12	-2.48e-11
127.6	-4.13e-11	3.91e-12	1.25e-12	5.06e-12	-1.56e-12	6.44e-13	-1.48e-11
127.7	-4.63e-11	3.91e-12	-3.75e-12	7.56e-12	-1.06e-12	-4.36e-12	-1.48e-11
127.8	-3.63e-11	-1.09e-12	-3.25e-12	4.06e-12	-3.06e-12	-1.44e-11	-1.48e-11
127.9	-3.13e-11	-1.11e-11	-1.47e-11	-1.19e-11	-7.06e-12	-4.36e-12	-1.48e-11
128	-3.63e-11	-1.09e-12	-1.12e-11	-2.69e-12	-3.06e-12	-1.44e-11	-1.98e-11
128.1	-3.63e-11	3.91e-12	-4.75e-12	3.26e-12	-5.06e-12	-1.44e-11	-9.8e-12
128.2	-3.13e-11	-6.09e-12	-8.25e-12	-7.24e-12	-1.11e-11	-2.44e-11	-1.98e-11
128.3	-4.13e-11	-1.11e-11	-7.75e-12	-7.87e-13	-6.06e-12	-9.36e-12	-1.98e-11
128.4	-4.13e-11	-6.09e-12	-6.75e-12	4.06e-12	-6.06e-12	1.06e-11	-1.48e-11
128.5	-4.63e-11	-6.09e-12	-8.25e-12	3.06e-12	-3.56e-12	-4.36e-12	-1.98e-11
128.6	-4.63e-11	-6.09e-12	-6.25e-12	6.61e-12	-1.56e-12	-4.36e-12	-9.8e-12
128.7	-4.63e-11	3.91e-12	-6.25e-12	1.29e-14	-7.06e-12	5.64e-12	-9.8e-12
128.8	-4.13e-11	-1.09e-12	-1.25e-12	-1.39e-12	-5.56e-12	6.44e-13	-9.8e-12
128.9	-4.63e-11	3.91e-12	-6.25e-12	-4.37e-13	-4.06e-12	6.44e-13	-4.8e-12
129	-4.63e-11	-1.09e-12	-2.75e-12	-2.59e-12	-4.56e-12	6.44e-13	-4.8e-12
129.1	-3.63e-11	-1.09e-12	-3.75e-12	-1.29e-12	-6.56e-12	-4.36e-12	1.98e-13
129.2	-4.13e-11	-1.09e-12	-5.25e-12	1.21e-12	-1.06e-11	-4.36e-12	5.2e-12
129.3	-4.13e-11	-1.09e-12	-9.75e-12	-1.37e-13	-8.56e-12	6.44e-13	5.2e-12
129.4	-4.63e-11	-1.09e-12	-9.75e-12	8.13e-13	-1.26e-11	5.64e-12	1.98e-13
129.5	-4.63e-11	-6.09e-12	-1.07e-11	-1.04e-12	-1.26e-11	5.64e-12	1.98e-13
129.6	-4.63e-11	3.91e-12	-1.37e-11	-2.79e-12	-1.21e-11	-4.36e-12	5.2e-12
129.7	-3.63e-11	3.91e-12	-1.17e-11	-5.89e-12	-1.16e-11	6.44e-13	1.98e-13
129.8	-4.63e-11	-1.09e-12	-9.25e-12	-4.69e-12	-1.76e-11	5.64e-12	-4.8e-12
129.9	-4.13e-11	-1.09e-12	-1.27e-11	-1.74e-12	-1.21e-11	6.44e-13	-9.8e-12
130	-3.63e-11	3.91e-12	-1.07e-11	2.26e-12	-1.06e-11	5.64e-12	1.98e-13
130.1	-4.13e-11	3.91e-12	-9.75e-12	2.61e-12	-1.81e-11	-4.36e-12	1.98e-13
130.2	-3.63e-11	-1.09e-12	-5.25e-12	-3.54e-12	-1.06e-11	6.44e-13	5.2e-12
130.3	-3.63e-11	-1.09e-12	-8.25e-12	-1.94e-12	-1.36e-11	-4.36e-12	5.2e-12
130.4	-3.63e-11	3.91e-12	-9.25e-12	-3.09e-12	-1.26e-11	6.44e-13	1.98e-13
130.5	-3.63e-11	-1.09e-12	-1.12e-11	-3.37e-13	-2.56e-12	-4.36e-12	-4.8e-12
130.6	-4.63e-11	3.91e-12	-7.25e-12	-1.69e-12	-1.41e-11	-9.36e-12	-4.8e-12
130.7	-5.13e-11	3.91e-12	-1.22e-11	-4.19e-12	-1.16e-11	-9.36e-12	-1.48e-11
130.8	-4.13e-11	-1.09e-12	-1.17e-11	-5.74e-12	-5.06e-12	-9.36e-12	-9.8e-12
130.9	-3.13e-11	-1.09e-12	7.52e-13	-9.87e-13	-9.56e-12	-1.44e-11	-1.48e-11
131	-2.63e-11	-1.09e-12	-3.25e-12	5.13e-13	-1.36e-11	-1.44e-11	-1.48e-11
131.1	-3.13e-11	3.91e-12	-8.25e-12	-1.19e-12	-1.01e-11	-1.44e-11	-1.48e-11
131.2	-3.63e-11	3.91e-12	-6.25e-12	-4.29e-12	-1.01e-11	-9.36e-12	-9.8e-12
131.3	-2.63e-11	-1.09e-12	-5.75e-12	-1.69e-12	-9.06e-12	-1.44e-11	-9.8e-12
131.4	-3.13e-11	3.91e-12	-3.75e-12	-1.59e-12	-6.06e-12	-9.36e-12	-1.48e-11
131.5	-3.13e-11	8.91e-12	-2.25e-12	1.61e-12	-1.06e-11	-4.36e-12	-2.48e-11
131.6	-3.13e-11	3.91e-12	-2.75e-12	-4.84e-12	-7.06e-12	-9.36e-12	-1.98e-11
131.7	-3.13e-11	-1.09e-12	2.52e-13	-3.24e-12	-9.06e-12	-1.44e-11	-1.48e-11
131.8	-3.13e-11	-1.09e-12	-2.75e-12	-2.29e-12	-6.56e-12	-1.44e-11	-1.48e-11
131.9	-2.63e-11	-1.09e-12	-5.75e-12	4.13e-13	-7.06e-12	-1.94e-11	-1.98e-11
132	-2.63e-11	3.91e-12	-7.48e-13	-8.87e-13	-7.56e-12	-9.36e-12	-1.48e-11
132.1	-2.63e-11	3.91e-12	-1.25e-12	-3.71e-14	-7.06e-12	-4.36e-12	-9.8e-12
132.2	-3.13e-11	3.91e-12	-7.48e-13	-2.79e-12	-6.56e-12	-9.36e-12	-1.98e-11
132.3	-3.13e-11	-1.09e-12	-2.75e-12	-6.59e-12	-1.01e-11	-1.44e-11	-1.98e-11
132.4	-2.13e-11	-1.09e-12	-2.75e-12	6.29e-14	-1.36e-11	-1.44e-11	-1.98e-11
132.5	-2.63e-11	-1.09e-12	-5.25e-12	-3.64e-12	-1.46e-11	-1.44e-11	-2.48e-11
132.6	-1.63e-11	3.91e-12	-5.75e-12	4.63e-13	-1.16e-11	-1.44e-11	-2.48e-11
132.7	-1.63e-11	-1.09e-12	-8.25e-12	-6.24e-12	-8.06e-12	-1.44e-11	-1.98e-11
132.8	-2.13e-11	8.91e-12	-4.75e-12	-3.09e-12	-4.06e-12	-1.44e-11	-2.48e-11
132.9	-2.13e-11	-1.09e-12	-3.25e-12	-1.87e-13	-8.56e-12	-1.44e-11	-1.98e-11
133	-2.13e-11	-6.09e-12	-3.75e-12	-2.24e-12	-4.56e-12	-9.36e-12	-1.48e-11
133.1	-2.13e-11	-1.09e-12	-5.25e-12	-3.87e-13	-1.21e-11	-4.36e-12	-9.8e-12
133.2	-2.13e-11	3.91e-12	-6.25e-12	-2.99e-12	-9.56e-12	-9.36e-12	-1.48e-11
133.3	-2.63e-11	3.91e-12	-2.75e-12	-4.54e-12	-8.06e-12	-1.44e-11	-1.98e-11
133.4	-3.13e-11	-1.09e-12	-3.25e-12	-2.09e-12	-7.56e-12	-9.36e-12	-1.98e-11
133.5	-2.63e-11	-1.09e-12	-3.75e-12	-1.59e-12	-6.06e-12	-4.36e-12	-2.48e-11
133.6	-3.63e-11	-1.09e-12	-6.75e-12	-1.74e-12	-7.56e-12	-4.36e-12	-2.98e-11
133.7	-3.13e-11	-6.09e-12	-5.75e-12	-3.44e-12	-6.06e-12	6.44e-13	-2.98e-11
133.8	-3.13e-11	3.91e-12	-6.25e-12	-5.87e-13	-5.64e-13	6.44e-13	-2.98e-11
133.9	-3.13e-11	8.91e-12	-5.25e-12	-9.87e-13	-1.91e-11	-4.36e-12	-1.98e-11
134	-3.13e-11	3.91e-12	-3.25e-12	-4.87e-13	-1.66e-11	-4.36e-12	-2.48e-11
134.1	-3.63e-11	8.91e-12	-3.75e-12	-2.74e-12	-1.11e-11	-9.36e-12	-2.48e-11
134.2	-2.63e-11	-6.09e-12	-3.75e-12	1.21e-12	-8.06e-12	-4.36e-12	-2.48e-11
134.3	-1.63e-11	-6.09e-12	-2.48e-13	-1.14e-12	-1.21e-11	-9.36e-12	-2.48e-11
134.4	-2.13e-11	-1.09e-12	-2.48e-13	-1.37e-13	-8.56e-12	6.44e-13	-1.48e-11
134.5	-3.63e-11	-1.09e-12	-1.25e-12	-1.59e-12	-5.56e-12	6.44e-13	-1.98e-11
134.6	-2.13e-11	-6.09e-12	-2.48e-13	-5.04e-12	-5.06e-12	-4.36e-12	-1.98e-11
134.7	-3.13e-11	-1.11e-11	-6.25e-12	-6.37e-13	-8.06e-12	-4.36e-12	-1.48e-11
134.8	-3.63e-11	-1.11e-11	-5.75e-12	5.46e-12	-8.56e-12	-1.44e-11	-1.48e-11
134.9	-3.13e-11	-1.11e-11	-5.75e-12	-1.74e-12	-7.56e-12	-9.36e-12	-1.98e-11
135	-3.13e-11	-1.11e-11	-5.75e-12	1.41e-12	-2.56e-12	-1.44e-11	-1.98e-11
135.1	-3.63e-11	-1.11e-11	-5.75e-12	3.61e-12	-4.06e-12	-4.36e-12	-1.98e-11
135.2	-4.13e-11	-1.11e-11	-4.75e-12	-8.71e-14	-4.06e-12	-1.44e-11	-2.98e-11
135.3	-4.13e-11	-1.11e-11	-3.75e-12	-1.34e-12	-1.06e-12	-9.36e-12	-2.48e-11
135.4	-4.13e-11	-1.11e-11	-5.25e-12	1.36e-12	-6.06e-12	-9.36e-12	-2.98e-11
135.5	-3.13e-11	-6.09e-12	-5.75e-12	3.76e-12	-1.26e-11	-1.44e-11	-2.48e-11
135.6	-2.13e-11	-1.61e-11	-7.75e-12	3.31e-12	-1.36e-11	-1.44e-11	-1.98e-11
135.7	-3.13e-11	-1.11e-11	-2.25e-12	-7.87e-13	-8.56e-12	-1.94e-11	-1.98e-11
135.8	-3.63e-11	-1.11e-11	-5.25e-12	2.01e-12	-5.56e-12	-9.36e-12	-2.48e-11
135.9	-4.13e-11	-1.61e-11	-1.32e-11	-3.89e-12	-5.56e-12	-1.44e-11	-3.48e-11
136	-3.63e-11	-1.11e-11	-5.25e-12	-1.59e-12	-5.56e-12	-1.44e-11	-3.98e-11
136.1	-4.13e-11	-6.09e-12	-2.25e-12	-2.89e-12	-9.56e-12	-9.36e-12	-2.98e-11
136.2	-3.13e-11	-6.09e-12	7.52e-13	6.06e-12	-9.06e-12	-4.36e-12	-3.98e-11
136.3	-2.63e-11	-1.09e-12	7.75e-12	8.56e-12	-1.06e-11	-4.36e-12	-3.48e-11
136.4	-3.13e-11	-1.09e-12	-2.25e-12	-3.37e-13	-9.06e-12	-9.36e-12	-3.48e-11
136.5	-3.63e-11	-1.09e-12	-2.25e-12	3.16e-12	-1.01e-11	-9.36e-12	-3.98e-11
136.6	-3.63e-11	-6.09e-12	-2.48e-13	4.21e-12	-8.06e-12	-9.36e-12	-3.48e-11
136.7	-3.13e-11	-6.09e-12	-4.75e-12	1.41e-12	-5.06e-12	-3.44e-11	-4.48e-11
136.8	-3.13e-11	-6.09e-12	1.75e-12	5.63e-13	-8.06e-12	-2.94e-11	-4.48e-11
136.9	-2.63e-11	-6.09e-12	-1.75e-12	-2.99e-12	-1.51e-11	-1.44e-11	-4.48e-11
137	-3.13e-11	-1.09e-12	-1.75e-12	2.56e-12	-8.56e-12	-1.94e-11	-4.48e-11
137.1	-3.13e-11	-6.09e-12	-2.75e-12	3.06e-12	-7.06e-12	-9.36e-12	-3.48e-11
137.2	-3.13e-11	-1.11e-11	-4.25e-12	2.96e-12	-1.26e-11	-9.36e-12	-3.48e-11
137.3	-3.13e-11	-6.09e-12	-6.75e-12	3.11e-12	-4.56e-12	-9.36e-12	-2.98e-11
137.4	-3.63e-11	-1.11e-11	-4.75e-12	2.56e-12	-4.06e-12	-9.36e-12	-2.98e-11
137.5	-3.13e-11	-1.11e-11	-2.25e-12	2.86e-12	-3.06e-12	-1.44e-11	-2.48e-11
137.6	-3.63e-11	-6.09e-12	-3.25e-12	1.61e-12	-9.06e-12	-1.94e-11	-1.98e-11
137.7	-3.13e-11	-6.09e-12	-5.25e-12	4.61e-12	-8.56e-12	-1.44e-11	-1.98e-11
137.8	-3.13e-11	-6.09e-12	-5.75e-12	2.46e-12	-9.06e-12	-1.44e-11	-1.98e-11
137.9	-3.13e-11	-1.09e-12	-4.25e-12	5.11e-12	-9.06e-12	-1.94e-11	-1.98e-11
138	-3.13e-11	-1.11e-11	-2.48e-13	6.06e-12	-1.31e-11	-1.44e-11	-1.98e-11
138.1	-3.13e-11	-1.09e-12	-1.75e-12	4.01e-12	-1.41e-11	-9.36e-12	-9.8e-12
138.2	-2.13e-11	-6.09e-12	-5.25e-12	3.81e-12	-1.11e-11	-9.36e-12	-1.48e-11
138.3	-2.13e-11	-1.09e-12	-3.25e-12	4.21e-12	-1.41e-11	-9.36e-12	-1.98e-11
138.4	-2.63e-11	-6.09e-12	-5.75e-12	3.81e-12	-1.06e-11	-1.44e-11	-2.48e-11
138.5	-2.63e-11	-1.61e-11	-6.25e-12	1.71e-12	-7.06e-12	-1.44e-11	-2.48e-11
138.6	-2.63e-11	-6.09e-12	-7.48e-13	2.26e-12	-9.56e-12	-1.44e-11	-2.48e-11
138.7	-2.63e-11	-6.09e-12	-2.25e-12	4.51e-12	-9.56e-12	-1.44e-11	-1.98e-11
138.8	-2.63e-11	-6.09e-12	7.52e-13	6.11e-12	-2.41e-11	-1.44e-11	-2.48e-11
138.9	-2.63e-11	-6.09e-12	-7.48e-13	4.41e-12	-1.46e-11	-1.94e-11	-2.48e-11
139	-2.13e-11	-6.09e-12	2.52e-13	2.21e-12	-6.56e-12	-2.44e-11	-2.48e-11
139.1	-2.63e-11	-6.09e-12	4.75e-12	4.76e-12	-1.21e-11	-1.94e-11	-3.98e-11
139.2	-2.63e-11	-1.09e-12	-2.75e-12	5.36e-12	-1.16e-11	-9.36e-12	-2.98e-11
139.3	-1.63e-11	-6.09e-12	-1.22e-11	2.91e-12	-1.16e-11	-1.44e-11	-2.48e-11
139.4	-6.29e-12	-1.11e-11	-6.25e-12	3.16e-12	-1.21e-11	-9.36e-12	-2.98e-11
139.5	-1.13e-11	-6.09e-12	-1.25e-12	7.46e-12	-1.16e-11	-9.36e-12	-2.98e-11
139.6	-6.29e-12	-1.11e-11	-3.75e-12	6.56e-12	-1.41e-11	-9.36e-12	-2.98e-11
139.7	-1.13e-11	-1.11e-11	-8.25e-12	6.56e-12	-1.61e-11	-4.36e-12	-2.98e-11
139.8	-1.63e-11	-1.11e-11	-2.25e-12	9.56e-12	-1.51e-11	-1.44e-11	-3.48e-11
139.9	-1.63e-11	-1.11e-11	-7.48e-13	6.61e-12	-1.21e-11	-1.44e-11	-3.98e-11
140	-1.63e-11	-1.11e-11	-2.48e-13	5.11e-12	-1.71e-11	-1.44e-11	-3.98e-11
140.1	-1.63e-11	-1.61e-11	-2.48e-13	8.81e-12	-1.51e-11	-1.94e-11	-3.98e-11
140.2	-1.63e-11	-1.11e-11	-3.25e-12	5.06e-12	-1.46e-11	-1.94e-11	-3.48e-11
140.3	-1.63e-11	-1.11e-11	-3.25e-12	5.26e-12	-1.26e-11	-2.44e-11	-3.48e-11
140.4	-1.63e-11	-1.11e-11	1.75e-12	5.86e-12	-7.56e-12	-2.94e-11	-3.98e-11
140.5	-1.63e-11	-1.11e-11	2.75e-12	5.96e-12	-1.31e-11	-2.44e-11	-4.98e-11
140.6	-1.13e-11	-1.11e-11	-2.25e-12	6.86e-12	-1.06e-11	-2.44e-11	-4.98e-11
140.7	-1.13e-11	-1.09e-12	-4.25e-12	2.71e-12	-8.56e-12	-1.94e-11	-4.48e-11
140.8	-2.13e-11	-1.09e-12	-2.25e-12	5.91e-12	-9.06e-12	-1.44e-11	-4.98e-11
140.9	-2.13e-11	-1.09e-12	-2.25e-12	6.11e-12	-1.26e-11	-1.94e-11	-4.48e-11
141	-2.13e-11	3.91e-12	2.52e-13	6.06e-12	-7.56e-12	-1.94e-11	-4.48e-11
141.1	-2.63e-11	-6.09e-12	-2.48e-13	4.41e-12	-8.56e-12	-2.44e-11	-4.48e-11
141.2	-2.63e-11	-6.09e-12	-4.75e-12	-3.39e-12	-1.06e-11	-2.44e-11	-3.98e-11
141.3	-2.63e-11	-1.09e-12	-3.25e-12	-8.71e-14	-8.06e-12	-2.44e-11	-4.48e-11
141.4	-3.13e-11	-1.09e-12	-3.75e-12	4.06e-12	-9.06e-12	-1.94e-11	-3.98e-11
141.5	-3.13e-11	-1.09e-12	-5.25e-12	7.01e-12	-8.56e-12	-2.44e-11	-3.48e-11
141.6	-2.63e-11	-1.09e-12	-2.48e-13	5.01e-12	-7.56e-12	-1.94e-11	-4.48e-11
141.7	-2.63e-11	3.91e-12	-7.48e-13	3.81e-12	-1.26e-11	-1.44e-11	-3.98e-11
141.8	-2.63e-11	-1.09e-12	-2.25e-12	4.11e-12	-7.06e-12	-1.94e-11	-3.98e-11
141.9	-3.63e-11	-6.09e-12	-2.75e-12	7.56e-12	-8.56e-12	-2.44e-11	-4.98e-11
142	-2.63e-11	-1.09e-12	-2.48e-13	6.71e-12	-1.21e-11	-1.94e-11	-4.48e-11
142.1	-3.13e-11	-1.09e-12	-1.25e-12	5.76e-12	-1.76e-11	-1.94e-11	-4.48e-11
142.2	-2.63e-11	-1.61e-11	-5.25e-12	6.21e-12	-9.06e-12	-1.44e-11	-4.48e-11
142.3	-2.63e-11	-1.11e-11	2.75e-12	8.13e-13	1.44e-12	-1.44e-11	-3.48e-11
142.4	-2.63e-11	-1.11e-11	-9.25e-12	7.81e-12	-7.06e-12	-1.44e-11	-2.98e-11
142.5	-3.13e-11	-1.11e-11	-1.75e-12	7.41e-12	-1.41e-11	-1.94e-11	-2.98e-11
142.6	-4.13e-11	-1.09e-12	-4.25e-12	5.86e-12	-7.06e-12	-2.44e-11	-2.48e-11
142.7	-4.63e-11	-6.09e-12	-9.25e-12	6.11e-12	-6.56e-12	-2.44e-11	-2.98e-11
142.8	-4.13e-11	-6.09e-12	-7.75e-12	4.31e-12	-1.66e-11	-2.44e-11	-3.48e-11
142.9	-3.63e-11	-1.09e-12	-5.75e-12	4.01e-12	-1.31e-11	-1.94e-11	-3.48e-11
143	-3.13e-11	-1.11e-11	-4.75e-12	1.11e-12	-8.06e-12	-1.94e-11	-2.48e-11
143.1	-3.13e-11	-1.09e-12	-5.75e-12	-5.19e-12	-1.21e-11	-1.94e-11	-1.98e-11
143.2	-2.63e-11	-1.09e-12	-6.75e-12	6.63e-13	-1.11e-11	-1.44e-11	-1.48e-11
143.3	-3.13e-11	3.91e-12	-4.25e-12	1.13e-13	-1.26e-11	-1.94e-11	-1.98e-11
143.4	-3.13e-11	3.91e-12	-2.75e-12	6.71e-12	-7.06e-12	-1.44e-11	-2.48e-11
143.5	-3.13e-11	-1.09e-12	-7.48e-13	3.51e-12	-4.06e-12	-1.44e-11	-2.98e-11
143.6	-2.63e-11	8.91e-12	-3.25e-12	3.61e-12	-8.06e-12	-4.36e-12	-3.48e-11
143.7	-2.63e-11	8.91e-12	-1.25e-12	2.91e-12	-8.06e-12	-9.36e-12	-3.48e-11
143.8	-1.63e-11	3.91e-12	-6.25e-12	1.11e-12	-6.06e-12	-1.44e-11	-2.98e-11
143.9	-2.63e-11	3.91e-12	-6.75e-12	2.16e-12	-6.56e-12	-9.36e-12	-2.98e-11
144	-1.63e-11	8.91e-12	-4.25e-12	3.96e-12	-7.56e-12	-1.44e-11	-3.48e-11
144.1	-2.13e-11	8.91e-12	-2.75e-12	2.51e-12	-6.56e-12	-1.44e-11	-3.48e-11
144.2	-2.13e-11	1.39e-11	-2.48e-13	3.96e-12	-5.56e-12	-1.44e-11	-2.98e-11
144.3	-1.63e-11	3.91e-12	-6.25e-12	2.26e-12	-9.56e-12	-9.36e-12	-1.98e-11
144.4	-1.63e-11	8.91e-12	-9.25e-12	5.56e-12	-4.56e-12	-1.44e-11	-1.98e-11
144.5	-2.63e-11	3.91e-12	-7.75e-12	-1.29e-12	-3.06e-12	-1.44e-11	-9.8e-12
144.6	-2.63e-11	-1.09e-12	-2.02e-11	-5.34e-12	-9.06e-12	-1.44e-11	-1.48e-11
144.7	-2.63e-11	3.91e-12	-1.37e-11	1.66e-12	-4.56e-12	-2.44e-11	-2.48e-11
144.8	-2.13e-11	8.91e-12	-6.75e-12	1.66e-12	-1.06e-11	-1.44e-11	-1.98e-11
144.9	-1.63e-11	8.91e-12	-1.17e-11	2.63e-13	-1.06e-11	-1.44e-11	-1.48e-11
145	-2.13e-11	8.91e-12	-1.07e-11	-3.37e-13	-5.56e-12	6.44e-13	-1.48e-11
145.1	-1.63e-11	8.91e-12	-4.25e-12	-3.87e-13	-1.01e-11	1.06e-11	-1.48e-11
145.2	-2.13e-11	1.39e-11	-8.25e-12	1.13e-13	-1.06e-11	-4.36e-12	-1.48e-11
145.3	-2.63e-11	1.39e-11	-5.75e-12	-4.69e-12	-3.06e-12	-4.36e-12	-1.48e-11
145.4	-2.13e-11	8.91e-12	7.52e-13	-5.87e-13	-8.06e-12	6.44e-13	-9.8e-12
145.5	-1.63e-11	8.91e-12	-9.75e-12	4.63e-13	-7.56e-12	-9.36e-12	-9.8e-12
145.6	-1.13e-11	8.91e-12	-9.75e-12	-2.14e-12	-9.06e-12	-1.94e-11	1.98e-13
145.7	-1.13e-11	1.39e-11	-6.75e-12	-5.37e-13	-1.01e-11	-1.44e-11	-4.8e-12
145.8	-1.63e-11	8.91e-12	-5.75e-12	2.26e-12	-9.56e-12	-4.36e-12	-4.8e-12
145.9	-1.63e-11	3.91e-12	-4.25e-12	-2.59e-12	-9.06e-12	-9.36e-12	-4.8e-12
146	-1.63e-11	8.91e-12	-3.75e-12	1.06e-12	-7.06e-12	-9.36e-12	1.98e-13
146.1	-1.13e-11	3.91e-12	-7.25e-12	1.61e-12	-6.06e-12	-4.36e-12	5.2e-12
146.2	-1.63e-11	3.91e-12	-5.75e-12	2.56e-12	-4.06e-12	-9.36e-12	5.2e-12
146.3	-1.13e-11	1.39e-11	-4.75e-12	5.13e-13	-4.56e-12	-9.36e-12	5.2e-12
146.4	-6.29e-12	3.91e-12	-6.75e-12	1.46e-12	-5.06e-12	-1.44e-11	5.2e-12
146.5	-1.63e-11	8.91e-12	-8.25e-12	6.29e-14	-6.56e-12	-9.36e-12	1.98e-13
146.6	-2.13e-11	8.91e-12	-8.75e-12	2.01e-12	-9.56e-12	6.44e-13	5.2e-12
146.7	-1.63e-11	8.91e-12	-5.75e-12	-7.87e-13	-7.56e-12	6.44e-13	-4.8e-12
146.8	-1.13e-11	8.91e-12	-7.25e-12	6.29e-14	-7.56e-12	5.64e-12	-4.8e-12
146.9	-1.13e-11	8.91e-12	-1.52e-11	1.06e-12	-1.01e-11	6.44e-13	-4.8e-12
147	-1.63e-11	8.91e-12	-1.22e-11	-5.87e-13	-5.06e-12	-4.36e-12	-1.48e-11
147.1	-2.13e-11	8.91e-12	-1.07e-11	-7.37e-13	-5.64e-13	6.44e-13	-1.48e-11
147.2	-2.13e-11	1.39e-11	-1.07e-11	-2.19e-12	2.94e-12	-9.36e-12	-1.48e-11
147.3	-2.63e-11	1.39e-11	-1.07e-11	4.13e-13	-5.56e-12	-4.36e-12	-1.48e-11
147.4	-2.63e-11	8.91e-12	-8.75e-12	8.63e-13	-6.06e-12	6.44e-13	-1.48e-11
147.5	-2.13e-11	8.91e-12	-9.25e-12	-1.04e-12	-5.06e-12	-9.36e-12	-1.48e-11
147.6	-1.63e-11	3.91e-12	-7.48e-13	-1.09e-12	-4.06e-12	-9.36e-12	-9.8e-12
147.7	-1.63e-11	8.91e-12	2.75e-12	-5.37e-13	9.36e-13	-9.36e-12	-9.8e-12
147.8	-2.13e-11	1.39e-11	-7.48e-13	-2.84e-12	-5.06e-12	-9.36e-12	-1.48e-11
147.9	-1.63e-11	1.39e-11	-2.48e-13	-1.59e-12	-3.56e-12	-4.36e-12	-1.48e-11
148	-2.13e-11	1.39e-11	1.25e-12	7.13e-13	-2.56e-12	6.44e-13	-4.8e-12
148.1	-1.63e-11	1.39e-11	-2.25e-12	1.61e-12	-2.56e-12	5.64e-12	1.98e-13
148.2	-1.63e-11	8.91e-12	-2.25e-12	-8.87e-13	-5.64e-13	5.64e-12	5.2e-12
148.3	-2.63e-11	1.39e-11	-1.75e-12	-3.37e-13	-6.44e-14	6.44e-13	5.2e-12
148.4	-2.13e-11	8.91e-12	-2.75e-12	-1.09e-12	-2.06e-12	-4.36e-12	1.98e-13
148.5	-1.63e-11	8.91e-12	-3.75e-12	-3.04e-12	-1.56e-12	6.44e-13	1.98e-13
148.6	-1.13e-11	3.91e-12	-4.25e-12	-1.87e-13	-5.64e-13	6.44e-13	1.98e-13
148.7	-1.13e-11	-1.09e-12	-4.25e-12	-6.24e-12	-2.56e-12	-4.36e-12	1.98e-13
148.8	-1.13e-11	3.91e-12	-1.75e-12	-1.94e-12	-1.56e-12	6.44e-13	1.98e-13
148.9	-1.63e-11	8.91e-12	-1.25e-12	6.63e-13	-3.06e-12	-9.36e-12	1.98e-13
149	-2.13e-11	-1.09e-12	-1.25e-12	6.29e-14	-2.06e-12	-4.36e-12	-4.8e-12
149.1	-1.63e-11	-6.09e-12	2.75e-12	-2.79e-12	-6.56e-12	6.44e-13	-4.8e-12
149.2	-1.63e-11	-1.09e-12	-2.75e-12	-3.69e-12	-2.56e-12	5.64e-12	-1.48e-11
149.3	-2.13e-11	-1.09e-12	-3.25e-12	-8.71e-14	-9.56e-12	6.44e-13	-9.8e-12
149.4	-2.13e-11	-1.09e-12	-4.25e-12	-2.14e-12	-9.56e-12	5.64e-12	-1.48e-11
149.5	-2.13e-11	8.91e-12	-2.48e-13	6.41e-12	-7.06e-12	-9.36e-12	-9.8e-12
149.6	-2.63e-11	3.91e-12	-2.48e-13	4.56e-12	-7.56e-12	-1.44e-11	-9.8e-12
149.7	-2.13e-11	-6.09e-12	-2.48e-13	7.13e-13	-8.56e-12	-1.44e-11	-9.8e-12
149.8	-2.13e-11	-1.09e-12	-3.25e-12	-1.89e-12	-1.01e-11	-4.36e-12	-9.8e-12
149.9	-2.13e-11	-1.09e-12	-7.48e-13	-8.87e-13	-9.56e-12	-9.36e-12	-9.8e-12
150	-2.63e-11	-1.09e-12	-3.25e-12	-2.74e-12	-1.01e-11	-9.36e-12	-1.48e-11
150.1	-2.13e-11	-6.09e-12	-2.75e-12	-3.24e-12	-6.06e-12	6.44e-13	-1.48e-11
150.2	-2.13e-11	-1.11e-11	-2.48e-13	-1.87e-13	4.36e-13	1.06e-11	-1.48e-11
150.3	-2.63e-11	-6.09e-12	1.75e-12	-4.09e-12	-2.06e-12	6.44e-13	-1.48e-11
150.4	-2.13e-11	-6.09e-12	-4.75e-12	-2.39e-12	1.94e-12	-4.36e-12	-1.48e-11
150.5	-3.13e-11	-1.11e-11	1.25e-12	-1.24e-12	-6.56e-12	-9.36e-12	-4.8e-12
150.6	-3.63e-11	-1.11e-11	1.25e-12	3.71e-12	-1.76e-11	-4.36e-12	-4.8e-12
150.7	-4.13e-11	-1.11e-11	-4.25e-12	1.16e-12	-9.06e-12	-9.36e-12	-4.8e-12
150.8	-5.13e-11	-1.11e-11	-2.25e-12	-1.89e-12	-4.56e-12	-9.36e-12	1.98e-13
150.9	-4.13e-11	-2.11e-11	-1.75e-12	-1.99e-12	-6.06e-12	-4.36e-12	-4.8e-12
151	-3.63e-11	-1.11e-11	3.25e-12	-1.44e-12	-8.06e-12	-9.36e-12	-4.8e-12
151.1	-4.63e-11	-1.11e-11	6.75e-12	3.51e-12	-5.64e-13	-9.36e-12	-4.8e-12
151.2	-3.63e-11	-1.11e-11	5.25e-12	-8.87e-13	-5.06e-12	-4.36e-12	-4.8e-12
151.3	-3.13e-11	-1.11e-11	2.25e-12	-2.44e-12	-4.56e-12	6.44e-13	1.98e-13
151.4	-3.13e-11	-1.11e-11	7.52e-13	9.41e-12	-5.06e-12	-4.36e-12	1.98e-13
151.5	-3.13e-11	-1.11e-11	-2.48e-13	5.76e-12	-5.06e-12	-1.44e-11	1.98e-13
151.6	-3.13e-11	-1.11e-11	-4.75e-12	-1.84e-12	-4.56e-12	-1.44e-11	1.98e-13
151.7	-3.13e-11	-6.09e-12	-1.25e-12	2.66e-12	-1.06e-12	-1.44e-11	5.2e-12
151.8	-2.63e-11	-1.09e-12	-2.48e-13	2.91e-12	3.44e-12	-1.44e-11	1.02e-11
151.9	-2.63e-11	-6.09e-12	1.75e-12	-2.99e-12	1.44e-12	-1.44e-11	5.2e-12
152	-2.63e-11	-1.09e-12	-7.48e-13	-8.87e-13	-2.06e-12	-1.44e-11	1.98e-13
152.1	-3.13e-11	-6.09e-12	1.25e-12	-3.71e-14	-8.56e-12	-1.44e-11	5.2e-12
152.2	-2.13e-11	-6.09e-12	-4.25e-12	7.13e-13	-3.56e-12	-1.44e-11	1.02e-11
152.3	-1.63e-11	-1.09e-12	-2.48e-13	-2.89e-12	-8.56e-12	-1.44e-11	1.98e-13
152.4	-2.13e-11	-1.09e-12	1.25e-12	-1.39e-12	-3.56e-12	-1.94e-11	5.2e-12
152.5	-2.63e-11	-6.09e-12	-5.75e-12	-3.49e-12	-2.06e-12	-1.94e-11	-4.8e-12
152.6	-2.13e-11	-1.09e-12	-5.75e-12	-2.19e-12	-1.06e-12	-1.94e-11	-9.8e-12
152.7	-2.13e-11	3.91e-12	2.52e-13	1.21e-12	4.36e-13	-1.44e-11	-9.8e-12
152.8	-2.13e-11	-6.09e-12	-1.25e-12	-2.34e-12	-5.56e-12	-1.94e-11	-1.48e-11
152.9	-2.13e-11	8.91e-12	8.75e-12	8.06e-12	-8.06e-12	-1.44e-11	-2.48e-11
153	-2.13e-11	1.39e-11	3.25e-12	6.96e-12	-7.56e-12	-9.36e-12	-1.48e-11
153.1	-3.63e-11	3.91e-12	-3.75e-12	2.01e-12	-7.06e-12	-1.44e-11	-1.48e-11
153.2	-3.63e-11	8.91e-12	-2.25e-12	2.51e-12	-2.06e-12	-1.44e-11	-4.8e-12
153.3	-3.13e-11	3.91e-12	-5.25e-12	2.16e-12	-1.56e-12	-1.94e-11	-4.8e-12
153.4	-3.13e-11	-1.09e-12	-4.75e-12	3.46e-12	-1.21e-11	-2.94e-11	-9.8e-12
153.5	-3.13e-11	-1.09e-12	-2.48e-13	-9.37e-13	-1.16e-11	-1.94e-11	-9.8e-12
153.6	-3.13e-11	-1.09e-12	2.75e-12	1.16e-12	-1.66e-11	-9.36e-12	-9.8e-12
153.7	-3.13e-11	-1.09e-12	2.25e-12	3.41e-12	-1.36e-11	-9.36e-12	-1.48e-11
153.8	-2.63e-11	-1.09e-12	1.25e-12	3.91e-12	-1.61e-11	-1.44e-11	-1.48e-11
153.9	-3.13e-11	-1.09e-12	4.25e-12	2.01e-12	-9.56e-12	-1.44e-11	-2.48e-11
154	-3.13e-11	-1.09e-12	-2.25e-12	4.46e-12	-9.56e-12	-9.36e-12	-2.48e-11
154.1	-3.63e-11	-1.09e-12	-2.25e-12	8.13e-13	-1.11e-11	-9.36e-12	-2.98e-11
154.2	-3.13e-11	-1.09e-12	2.25e-12	-2.14e-12	-1.76e-11	-1.44e-11	-2.98e-11
154.3	-3.13e-11	-1.09e-12	-1.75e-12	1.11e-12	-1.11e-11	-9.36e-12	-2.48e-11
154.4	-3.13e-11	-6.09e-12	-7.48e-13	5.11e-12	-8.06e-12	-1.44e-11	-2.48e-11
154.5	-3.13e-11	-1.09e-12	1.75e-12	3.46e-12	-1.21e-11	-1.44e-11	-1.98e-11
154.6	-3.13e-11	-6.09e-12	-1.75e-12	6.01e-12	-1.86e-11	-9.36e-12	-2.48e-11
154.7	-2.63e-11	-1.09e-12	-1.25e-12	1.36e-12	-1.31e-11	-4.36e-12	-1.98e-11
154.8	-3.13e-11	3.91e-12	7.52e-13	4.11e-12	-1.36e-11	-9.36e-12	-9.8e-12
154.9	-2.63e-11	3.91e-12	-1.25e-12	3.01e-12	-1.11e-11	-1.44e-11	-1.48e-11
155	-2.13e-11	3.91e-12	-7.48e-13	2.86e-12	-1.31e-11	-1.94e-11	-9.8e-12
155.1	-2.63e-11	8.91e-12	-3.25e-12	5.11e-12	-1.11e-11	-1.44e-11	-1.48e-11
155.2	-3.63e-11	8.91e-12	-1.75e-12	6.41e-12	-1.06e-11	-1.94e-11	-1.98e-11
155.3	-3.63e-11	-1.09e-12	-2.48e-13	3.86e-12	-3.56e-12	-1.44e-11	-1.98e-11
155.4	-4.63e-11	-1.09e-12	-2.48e-13	6.06e-12	-7.56e-12	-9.36e-12	-1.48e-11
155.5	-4.13e-11	-1.09e-12	2.52e-13	4.46e-12	-1.81e-11	-1.44e-11	-1.98e-11
155.6	-4.63e-11	-1.11e-11	-1.75e-12	1.91e-12	-8.06e-12	-9.36e-12	-1.98e-11
155.7	-3.63e-11	-6.09e-12	4.25e-12	3.71e-12	-7.06e-12	-1.44e-11	-1.98e-11
155.8	-4.13e-11	-1.09e-12	-2.48e-13	7.46e-12	-1.36e-11	-9.36e-12	-1.98e-11
155.9	-4.63e-11	8.91e-12	-7.75e-12	4.86e-12	-1.06e-11	-9.36e-12	-1.48e-11
156	-4.63e-11	3.91e-12	-8.75e-12	3.86e-12	-1.21e-11	-9.36e-12	-1.48e-11
156.1	-4.63e-11	-1.09e-12	-5.25e-12	4.16e-12	-7.06e-12	-4.36e-12	-1.98e-11
156.2	-5.13e-11	-1.09e-12	-4.25e-12	2.66e-12	-8.06e-12	-9.36e-12	-9.8e-12
156.3	-5.13e-11	-1.09e-12	-7.25e-12	1.46e-12	-1.31e-11	-4.36e-12	-9.8e-12
156.4	-4.63e-11	-1.09e-12	-9.25e-12	7.41e-12	-9.56e-12	-4.36e-12	-1.98e-11
156.5	-4.63e-11	-1.09e-12	-4.75e-12	5.06e-12	-1.16e-11	-4.36e-12	-1.98e-11
156.6	-4.63e-11	3.91e-12	-1.25e-12	4.86e-12	-1.71e-11	-9.36e-12	-1.48e-11
156.7	-4.63e-11	-1.09e-12	-5.25e-12	4.41e-12	-1.41e-11	-9.36e-12	-1.48e-11
156.8	-5.63e-11	3.91e-12	-6.25e-12	2.61e-12	-1.06e-11	-4.36e-12	-1.48e-11
156.9	-5.13e-11	3.91e-12	-1.25e-12	2.71e-12	-1.21e-11	-9.36e-12	-1.98e-11
157	-4.63e-11	3.91e-12	1.25e-12	2.26e-12	-5.06e-12	-4.36e-12	-2.48e-11
157.1	-4.63e-11	3.91e-12	-2.75e-12	5.91e-12	-9.06e-12	-4.36e-12	-1.98e-11
157.2	-4.63e-11	3.91e-12	-5.75e-12	4.21e-12	-1.11e-11	-9.36e-12	-2.48e-11
157.3	-4.63e-11	3.91e-12	2.52e-13	8.06e-12	-1.11e-11	-1.44e-11	-1.98e-11
157.4	-5.13e-11	3.91e-12	-5.25e-12	3.86e-12	-1.21e-11	-1.44e-11	-1.98e-11
157.5	-6.13e-11	3.91e-12	-1.02e-11	8.56e-12	-1.26e-11	-2.44e-11	-1.98e-11
157.6	-5.63e-11	3.91e-12	-1.07e-11	2.81e-12	-6.06e-12	-2.44e-11	-1.98e-11
157.7	-5.63e-11	8.91e-12	-4.75e-12	6.36e-12	-1.06e-11	-2.44e-11	-2.48e-11
157.8	-6.13e-11	1.39e-11	-6.25e-12	2.81e-12	-1.06e-11	-1.94e-11	-2.48e-11
157.9	-6.13e-11	8.91e-12	-1.07e-11	1.21e-12	-1.11e-11	-9.36e-12	-2.48e-11
158	-5.63e-11	1.39e-11	-5.75e-12	5.91e-12	-1.31e-11	-1.44e-11	-1.48e-11
158.1	-6.13e-11	1.39e-11	-3.25e-12	5.06e-12	-1.76e-11	-1.94e-11	-1.48e-11
158.2	-5.63e-11	1.89e-11	-8.25e-12	6.56e-12	-1.06e-11	-1.94e-11	-1.98e-11
158.3	-5.63e-11	1.89e-11	-8.75e-12	1.06e-11	-1.51e-11	-4.36e-12	-1.98e-11
158.4	-6.13e-11	2.39e-11	-7.25e-12	5.36e-12	-1.21e-11	-9.36e-12	-1.98e-11
158.5	-5.13e-11	1.89e-11	-6.75e-12	2.81e-12	-2.11e-11	-1.94e-11	-1.98e-11
158.6	-5.13e-11	1.39e-11	-9.75e-12	5.56e-12	-1.71e-11	-9.36e-12	-1.98e-11
158.7	-4.63e-11	1.39e-11	-9.75e-12	5.56e-12	-1.51e-11	-9.36e-12	-1.98e-11
158.8	-5.13e-11	1.89e-11	-8.25e-12	6.31e-12	-1.71e-11	-4.36e-12	-1.98e-11
158.9	-5.13e-11	1.89e-11	-1.02e-11	9.06e-12	-1.26e-11	6.44e-13	-1.98e-11
159	-5.63e-11	1.39e-11	-8.25e-12	4.11e-12	-5.56e-12	5.64e-12	-1.48e-11
159.1	-5.63e-11	8.91e-12	-4.25e-12	8.66e-12	-1.21e-11	-4.36e-12	-1.98e-11
159.2	-5.63e-11	1.39e-11	-8.75e-12	6.91e-12	-1.06e-11	-9.36e-12	-1.98e-11
159.3	-7.13e-11	2.39e-11	-9.75e-12	7.01e-12	-1.11e-11	-4.36e-12	-9.8e-12
159.4	-6.63e-11	1.39e-11	-1.12e-11	6.36e-12	-8.56e-12	-4.36e-12	-1.98e-11
159.5	-5.63e-11	1.39e-11	-8.25e-12	3.41e-12	-1.16e-11	-9.36e-12	-1.98e-11
159.6	-5.63e-11	1.39e-11	-1.02e-11	3.81e-12	-1.16e-11	-9.36e-12	-1.98e-11
159.7	-5.13e-11	8.91e-12	-6.25e-12	-3.14e-12	-1.16e-11	-1.44e-11	-1.98e-11
159.8	-5.63e-11	3.91e-12	-6.25e-12	1.76e-12	-9.56e-12	-9.36e-12	-9.8e-12
159.9	-5.13e-11	8.91e-12	-6.75e-12	5.16e-12	-8.56e-12	-4.36e-12	-9.8e-12
160	-5.13e-11	8.91e-12	-8.25e-12	-7.87e-13	-1.26e-11	-4.36e-12	-4.8e-12
160.1	-5.13e-11	3.91e-12	-8.75e-12	1.86e-12	-1.41e-11	-4.36e-12	-9.8e-12
160.2	-5.13e-11	3.91e-12	-2.75e-12	4.91e-12	-1.26e-11	-4.36e-12	-4.8e-12
160.3	-5.13e-11	8.91e-12	-3.75e-12	5.61e-12	-1.16e-11	-1.44e-11	-1.48e-11
160.4	-5.13e-11	3.91e-12	-8.75e-12	4.86e-12	-1.01e-11	-9.36e-12	-1.48e-11
160.5	-4.63e-11	8.91e-12	-7.25e-12	1.26e-12	-1.01e-11	-9.36e-12	-1.98e-11
160.6	-4.63e-11	8.91e-12	-5.25e-12	4.06e-12	-1.36e-11	-1.44e-11	-1.98e-11
160.7	-5.13e-11	8.91e-12	-4.25e-12	2.96e-12	-9.06e-12	-1.44e-11	-1.98e-11
160.8	-4.63e-11	3.91e-12	-5.75e-12	5.41e-12	-1.11e-11	-1.44e-11	-3.48e-11
160.9	-4.63e-11	3.91e-12	-3.75e-12	8.06e-12	-1.01e-11	-1.44e-11	-2.48e-11
161	-4.63e-11	3.91e-12	-6.75e-12	5.06e-12	-5.06e-12	-9.36e-12	-1.98e-11
161.1	-5.13e-11	-1.09e-12	-3.25e-12	3.56e-12	-1.36e-11	-4.36e-12	-1.98e-11
161.2	-4.63e-11	-6.09e-12	-9.25e-12	1.29e-14	-9.56e-12	-4.36e-12	-1.48e-11
161.3	-4.63e-11	-6.09e-12	-1.37e-11	-2.44e-12	-8.56e-12	-4.36e-12	-2.48e-11
161.4	-4.63e-11	-6.09e-12	-5.75e-12	4.91e-12	-1.11e-11	-9.36e-12	-3.48e-11
161.5	-4.63e-11	-6.09e-12	-2.25e-12	-4.37e-13	-7.56e-12	-1.44e-11	-3.48e-11
161.6	-4.63e-11	3.91e-12	-3.25e-12	-6.37e-13	-7.06e-12	-1.94e-11	-2.48e-11
161.7	-4.63e-11	-6.09e-12	1.25e-12	3.13e-13	-1.31e-11	5.64e-12	-2.48e-11
161.8	-5.13e-11	-6.09e-12	-1.25e-12	3.71e-12	-1.41e-11	5.64e-12	-1.98e-11
161.9	-4.63e-11	-6.09e-12	-4.75e-12	-5.87e-13	-1.21e-11	-9.36e-12	-1.98e-11
162	-4.63e-11	-6.09e-12	-2.25e-12	2.13e-13	-1.06e-11	5.64e-12	-1.98e-11
162.1	-5.13e-11	-1.09e-12	2.52e-13	1.76e-12	-1.11e-11	6.44e-13	-1.98e-11
162.2	-4.63e-11	-1.09e-12	-2.75e-12	9.63e-13	-1.26e-11	-4.36e-12	-2.48e-11
162.3	-5.13e-11	3.91e-12	-8.75e-12	-7.87e-13	-1.46e-11	6.44e-13	-1.98e-11
162.4	-4.63e-11	3.91e-12	-5.75e-12	1.11e-12	-1.11e-11	6.44e-13	-1.98e-11
162.5	-4.63e-11	3.91e-12	-8.75e-12	4.63e-13	-9.56e-12	6.44e-13	-1.48e-11
162.6	-4.13e-11	8.91e-12	-1.17e-11	1.16e-12	-1.01e-11	-4.36e-12	-1.98e-11
162.7	-4.13e-11	3.91e-12	-1.27e-11	-2.14e-12	-1.06e-11	6.44e-13	-1.98e-11
162.8	-3.63e-11	8.91e-12	-1.02e-11	-1.24e-12	-6.56e-12	5.64e-12	-2.48e-11
162.9	-3.63e-11	3.91e-12	-9.75e-12	-1.09e-12	-8.06e-12	5.64e-12	-2.48e-11
163	-4.13e-11	3.91e-12	-1.07e-11	2.16e-12	-1.06e-11	6.44e-13	-1.98e-11
163.1	-3.13e-11	3.91e-12	-1.02e-11	-2.37e-13	-5.56e-12	-1.44e-11	-1.98e-11
163.2	-4.13e-11	8.91e-12	-9.75e-12	1.91e-12	-1.11e-11	-1.44e-11	-1.48e-11
163.3	-4.13e-11	3.91e-12	-9.25e-12	2.06e-12	-8.06e-12	-1.94e-11	-1.48e-11
163.4	-4.13e-11	3.91e-12	-7.75e-12	-1.37e-13	-1.51e-11	-4.36e-12	-1.98e-11
163.5	-3.63e-11	3.91e-12	-8.25e-12	9.63e-13	-1.16e-11	-4.36e-12	-9.8e-12
163.6	-3.13e-11	-1.09e-12	-9.25e-12	-1.99e-12	-1.16e-11	6.44e-13	-9.8e-12
163.7	-3.13e-11	3.91e-12	-8.75e-12	-3.71e-14	-7.06e-12	-4.36e-12	-4.8e-12
163.8	-2.13e-11	3.91e-12	-9.25e-12	3.36e-12	-2.06e-12	-9.36e-12	-4.8e-12
163.9	-3.13e-11	3.91e-12	-8.25e-12	1.56e-12	-3.56e-12	-9.36e-12	-1.48e-11
164	-5.63e-11	3.91e-12	-8.75e-12	2.96e-12	-1.46e-11	-1.44e-11	-1.48e-11
164.1	-5.63e-11	-1.09e-12	-9.75e-12	6.63e-13	-2.06e-12	-4.36e-12	-4.8e-12
164.2	-4.63e-11	-1.09e-12	-3.75e-12	1.13e-13	-5.56e-12	6.44e-13	-4.8e-12
164.3	-4.63e-11	3.91e-12	1.25e-12	1.66e-12	-7.06e-12	-4.36e-12	-4.8e-12
164.4	-5.63e-11	8.91e-12	-3.75e-12	8.63e-13	-6.06e-12	-9.36e-12	-9.8e-12
164.5	-5.63e-11	-1.09e-12	-4.75e-12	-2.99e-12	-5.06e-12	-1.44e-11	1.98e-13
164.6	-5.13e-11	3.91e-12	-7.75e-12	-2.04e-12	-4.56e-12	-1.94e-11	5.2e-12
164.7	-5.13e-11	3.91e-12	-1.22e-11	2.61e-12	-2.06e-12	-9.36e-12	1.98e-13
164.8	-6.13e-11	3.91e-12	-1.32e-11	1.66e-12	-5.56e-12	-9.36e-12	5.2e-12
164.9	-6.13e-11	3.91e-12	-9.25e-12	6.63e-13	-5.56e-12	-1.94e-11	5.2e-12
165	-5.63e-11	-1.09e-12	-9.25e-12	-1.87e-13	-6.06e-12	-1.94e-11	-4.8e-12
165.1	-5.63e-11	3.91e-12	-7.25e-12	-1.79e-12	-9.06e-12	-1.94e-11	1.98e-13
165.2	-5.63e-11	-1.09e-12	-5.75e-12	-2.04e-12	-1.06e-11	-1.94e-11	1.98e-13
165.3	-5.63e-11	-1.09e-12	-8.25e-12	-3.54e-12	-3.06e-12	-1.94e-11	-9.8e-12
165.4	-4.63e-11	-1.09e-12	-1.32e-11	-1.49e-12	-9.56e-12	-1.44e-11	-4.8e-12
165.5	-4.63e-11	-1.09e-12	-1.27e-11	2.91e-12	-7.56e-12	-1.44e-11	1.98e-13
165.6	-4.63e-11	-1.09e-12	-4.25e-12	2.06e-12	-3.56e-12	-9.36e-12	-4.8e-12
165.7	-4.63e-11	3.91e-12	-9.75e-12	8.63e-13	-4.56e-12	-9.36e-12	1.98e-13
165.8	-4.63e-11	8.91e-12	-9.75e-12	-2.24e-12	-6.06e-12	-9.36e-12	1.98e-13
165.9	-4.13e-11	8.91e-12	-5.75e-12	3.11e-12	-5.06e-12	-9.36e-12	1.98e-13
166	-4.13e-11	3.91e-12	-4.25e-12	-2.54e-12	-4.06e-12	-1.44e-11	1.98e-13
166.1	-4.13e-11	8.91e-12	-6.25e-12	-3.84e-12	-2.56e-12	-9.36e-12	5.2e-12
166.2	-4.63e-11	1.39e-11	-7.75e-12	2.21e-12	-3.06e-12	-1.94e-11	5.2e-12
166.3	-4.13e-11	3.91e-12	-7.25e-12	-9.37e-13	-2.06e-12	-1.94e-11	1.98e-13
166.4	-3.63e-11	-1.09e-12	-6.75e-12	-2.19e-12	-2.56e-12	-1.44e-11	1.98e-13
166.5	-3.63e-11	-6.09e-12	-7.25e-12	-5.37e-13	-3.56e-12	-1.94e-11	-4.8e-12
166.6	-3.63e-11	-6.09e-12	-4.25e-12	-1.54e-12	3.94e-12	-1.94e-11	1.98e-13
166.7	-3.63e-11	-1.09e-12	-5.75e-12	-2.09e-12	9.36e-13	-2.94e-11	-4.8e-12
166.8	-3.13e-11	-1.09e-12	-7.25e-12	-1.87e-13	-4.06e-12	-2.44e-11	-4.8e-12
166.9	-3.13e-11	-1.09e-12	-5.75e-12	4.41e-12	-6.06e-12	-1.94e-11	-4.8e-12
167	-3.13e-11	-1.09e-12	-5.75e-12	-2.09e-12	-4.56e-12	-1.94e-11	-4.8e-12
167.1	-2.63e-11	-6.09e-12	-4.25e-12	-3.09e-12	9.36e-13	-1.94e-11	-4.8e-12
167.2	-3.13e-11	-1.09e-12	-3.25e-12	-8.71e-14	-6.06e-12	-1.94e-11	-4.8e-12
167.3	-2.63e-11	-6.09e-12	-7.75e-12	9.13e-13	-1.81e-11	-2.44e-11	-4.8e-12
167.4	-3.13e-11	-6.09e-12	-7.25e-12	2.86e-12	-3.06e-12	-1.44e-11	-9.8e-12
167.5	-3.13e-11	-6.09e-12	-8.75e-12	-1.54e-12	-2.06e-12	-1.44e-11	-9.8e-12
167.6	-2.63e-11	-2.11e-11	-2.48e-13	-2.54e-12	-3.06e-12	-9.36e-12	-1.48e-11
167.7	-1.63e-11	-6.09e-12	1.25e-12	-3.87e-13	-6.44e-14	-9.36e-12	-4.8e-12
167.8	-2.63e-11	-6.09e-12	-2.25e-12	7.63e-13	-5.64e-13	-9.36e-12	-1.98e-11
167.9	-3.13e-11	-1.11e-11	1.75e-12	-3.99e-12	-2.06e-12	-1.44e-11	-1.98e-11
168	-2.63e-11	-1.11e-11	-3.75e-12	1.16e-12	-5.64e-13	-9.36e-12	-1.98e-11
168.1	-3.13e-11	-6.09e-12	-5.75e-12	9.41e-12	-1.06e-12	-1.44e-11	-1.98e-11
168.2	-3.13e-11	-1.11e-11	-5.25e-12	9.63e-13	5.94e-12	-1.94e-11	-1.48e-11
168.3	-3.13e-11	-1.11e-11	-3.75e-12	4.13e-13	3.94e-12	-9.36e-12	-9.8e-12
168.4	-3.13e-11	-1.61e-11	-7.48e-13	2.71e-12	3.94e-12	-9.36e-12	-9.8e-12
168.5	-3.63e-11	-1.11e-11	-2.25e-12	-2.54e-12	-5.64e-13	-9.36e-12	-9.8e-12
168.6	-3.63e-11	-1.11e-11	-3.75e-12	1.61e-12	-4.06e-12	-9.36e-12	-4.8e-12
168.7	-3.63e-11	-6.09e-12	-3.75e-12	4.66e-12	-6.06e-12	-1.44e-11	1.98e-13
168.8	-3.63e-11	-1.09e-12	-2.25e-12	2.11e-12	-3.06e-12	-1.44e-11	5.2e-12
168.9	-3.63e-11	-1.09e-12	-8.75e-12	1.26e-12	-3.06e-12	-1.44e-11	5.2e-12
169	-3.13e-11	-6.09e-12	-9.25e-12	-7.87e-13	-4.06e-12	-1.44e-11	1.98e-13
169.1	-4.63e-11	-6.09e-12	-6.75e-12	-8.87e-13	-8.56e-12	-1.44e-11	1.98e-13
169.2	-4.13e-11	-1.11e-11	-1.22e-11	-6.99e-12	-8.56e-12	-1.94e-11	1.98e-13
169.3	-4.13e-11	-6.09e-12	-7.75e-12	-3.29e-12	-4.56e-12	-1.94e-11	-9.8e-12
169.4	-4.13e-11	-6.09e-12	-1.07e-11	-8.87e-13	1.94e-12	-9.36e-12	-9.8e-12
169.5	-3.63e-11	-6.09e-12	-4.75e-12	4.66e-12	-8.06e-12	-1.44e-11	-1.48e-11
169.6	-4.13e-11	-1.09e-12	5.75e-12	1.31e-11	-5.56e-12	-9.36e-12	-9.8e-12
169.7	-4.13e-11	-1.09e-12	-7.48e-13	4.36e-12	-2.06e-12	-9.36e-12	-9.8e-12
169.8	-4.13e-11	-1.09e-12	-4.75e-12	-7.37e-13	-3.56e-12	-9.36e-12	-1.48e-11
169.9	-4.63e-11	-1.09e-12	2.52e-13	4.41e-12	-7.06e-12	-9.36e-12	-1.48e-11
170	-3.63e-11	-1.09e-12	-1.25e-12	4.86e-12	4.36e-13	-2.94e-11	-1.48e-11
170.1	-4.63e-11	-1.09e-12	-2.75e-12	2.16e-12	-2.56e-12	-3.44e-11	-1.48e-11
170.2	-4.63e-11	-1.09e-12	7.52e-13	1.66e-12	-6.06e-12	-1.94e-11	-1.48e-11
170.3	-4.13e-11	-1.09e-12	-5.25e-12	4.21e-12	-4.06e-12	-1.94e-11	-9.8e-12
170.4	-4.63e-11	3.91e-12	-1.75e-12	3.51e-12	-4.06e-12	-1.94e-11	-9.8e-12
170.5	-4.13e-11	3.91e-12	7.52e-13	1.01e-12	-5.06e-12	-1.44e-11	-9.8e-12
170.6	-4.13e-11	-1.09e-12	-3.75e-12	5.91e-12	-7.06e-12	-1.94e-11	-9.8e-12
170.7	-4.13e-11	3.91e-12	-2.25e-12	3.46e-12	-9.56e-12	-2.44e-11	-1.48e-11
170.8	-4.13e-11	3.91e-12	-3.25e-12	3.13e-13	-8.06e-12	-2.94e-11	-1.98e-11
170.9	-4.13e-11	3.91e-12	-3.75e-12	3.51e-12	-5.56e-12	-2.44e-11	-1.98e-11
171	-4.13e-11	-1.09e-12	-2.48e-13	2.51e-12	-6.56e-12	-1.94e-11	-2.48e-11
171.1	-4.13e-11	-1.09e-12	1.75e-12	4.71e-12	-3.56e-12	-2.94e-11	-2.48e-11
171.2	-4.63e-11	-1.09e-12	-2.48e-13	4.46e-12	-1.01e-11	-2.44e-11	-1.48e-11
171.3	-3.63e-11	-1.09e-12	-3.25e-12	3.06e-12	-7.06e-12	-1.94e-11	-1.48e-11
171.4	-3.63e-11	-6.09e-12	-2.25e-12	5.16e-12	-9.56e-12	-1.94e-11	-1.48e-11
171.5	-3.63e-11	-6.09e-12	-1.75e-12	2.06e-12	-7.06e-12	-2.44e-11	-1.98e-11
171.6	-3.13e-11	-6.09e-12	-4.75e-12	2.56e-12	-7.06e-12	-2.44e-11	-2.48e-11
171.7	-3.13e-11	-6.09e-12	-5.25e-12	3.21e-12	-1.46e-11	-2.44e-11	-1.98e-11
171.8	-2.63e-11	-1.11e-11	-4.25e-12	3.26e-12	-7.56e-12	-2.44e-11	-2.48e-11
171.9	-2.63e-11	-6.09e-12	-2.75e-12	6.16e-12	-7.06e-12	-2.44e-11	-2.48e-11
172	-2.63e-11	-1.09e-12	-3.25e-12	5.26e-12	-1.26e-11	-1.94e-11	-2.48e-11
172.1	-2.63e-11	-6.09e-12	-1.75e-12	1.61e-12	-1.36e-11	-1.94e-11	-2.48e-11
172.2	-3.13e-11	-1.11e-11	1.75e-12	7.61e-12	-1.91e-11	-1.94e-11	-1.98e-11
172.3	-2.13e-11	-6.09e-12	-6.25e-12	4.66e-12	-9.06e-12	-2.44e-11	-1.98e-11
172.4	-2.63e-11	-6.09e-12	-4.75e-12	3.76e-12	-1.06e-11	-1.94e-11	-1.98e-11
172.5	-3.63e-11	-6.09e-12	-5.75e-12	5.86e-12	-9.56e-12	-2.44e-11	-2.48e-11
172.6	-4.13e-11	-6.09e-12	-1.22e-11	6.96e-12	-6.06e-12	-2.94e-11	-1.98e-11
172.7	-4.13e-11	-1.09e-12	-3.75e-12	7.41e-12	-7.06e-12	-2.44e-11	-2.48e-11
172.8	-3.13e-11	-6.09e-12	-3.25e-12	4.76e-12	-6.06e-12	-2.44e-11	-2.48e-11
172.9	-3.63e-11	-6.09e-12	-1.07e-11	8.61e-12	-8.06e-12	-2.44e-11	-2.98e-11
173	-3.13e-11	-6.09e-12	-8.75e-12	5.56e-12	-1.26e-11	-2.44e-11	-3.48e-11
173.1	-3.13e-11	-6.09e-12	-7.75e-12	1.31e-12	-1.26e-11	-2.94e-11	-3.48e-11
173.2	-3.13e-11	-6.09e-12	-4.25e-12	4.91e-12	-8.56e-12	-2.94e-11	-2.98e-11
173.3	-2.63e-11	-1.09e-12	-2.25e-12	8.06e-12	-3.56e-12	-2.94e-11	-3.48e-11
173.4	-3.13e-11	-1.09e-12	-7.48e-13	2.01e-12	-4.56e-12	-2.44e-11	-3.98e-11
173.5	-3.63e-11	3.91e-12	-1.75e-12	4.61e-12	-1.56e-12	-2.94e-11	-3.98e-11
173.6	-3.63e-11	-1.09e-12	-2.25e-12	6.01e-12	-6.06e-12	-3.44e-11	-3.98e-11
173.7	-3.13e-11	-1.09e-12	-7.25e-12	6.51e-12	-4.56e-12	-3.94e-11	-4.98e-11
173.8	-3.13e-11	-1.09e-12	-4.25e-12	3.91e-12	-4.56e-12	-3.94e-11	-3.98e-11
173.9	-3.13e-11	-6.09e-12	-1.75e-12	4.36e-12	-6.56e-12	-3.44e-11	-3.98e-11
174	-3.13e-11	-1.09e-12	-4.75e-12	7.06e-12	-8.06e-12	-4.44e-11	-3.98e-11
174.1	-3.13e-11	-1.09e-12	-3.75e-12	2.26e-12	-8.06e-12	-4.44e-11	-4.48e-11
174.2	-2.63e-11	3.91e-12	-4.75e-12	3.71e-12	-9.06e-12	-3.94e-11	-3.98e-11
174.3	-2.63e-11	-1.09e-12	-7.25e-12	7.06e-12	-1.56e-12	-3.94e-11	-3.98e-11
174.4	-3.13e-11	3.91e-12	-6.25e-12	4.56e-12	-5.06e-12	-3.44e-11	-2.98e-11
174.5	-3.63e-11	3.91e-12	-2.25e-12	1.06e-12	-5.06e-12	-3.44e-11	-2.48e-11
174.6	-3.13e-11	3.91e-12	-3.25e-12	3.06e-12	-3.06e-12	-2.94e-11	-1.98e-11
174.7	-3.13e-11	8.91e-12	-1.75e-12	6.56e-12	-3.06e-12	-2.94e-11	-2.48e-11
174.8	-3.63e-11	8.91e-12	-7.48e-13	8.06e-12	-4.56e-12	-2.44e-11	-2.48e-11
174.9	-3.13e-11	8.91e-12	-5.25e-12	1.16e-11	-4.06e-12	-2.44e-11	-2.48e-11
175	-2.63e-11	1.39e-11	-5.25e-12	9.76e-12	-5.06e-12	-2.44e-11	-1.98e-11
175.1	-2.63e-11	8.91e-12	-4.25e-12	6.11e-12	-3.56e-12	-1.94e-11	-1.98e-11
175.2	-2.63e-11	1.39e-11	-2.48e-13	5.86e-12	-1.11e-11	-2.94e-11	-1.48e-11
175.3	-2.63e-11	1.39e-11	-7.48e-13	4.16e-12	-8.56e-12	-2.44e-11	-1.98e-11
175.4	-1.63e-11	8.91e-12	2.52e-13	3.86e-12	-7.06e-12	-2.44e-11	-2.98e-11
175.5	-2.13e-11	8.91e-12	-3.25e-12	4.81e-12	-5.56e-12	-3.44e-11	-2.98e-11
175.6	-1.63e-11	8.91e-12	-7.25e-12	4.11e-12	8.94e-12	-2.94e-11	-1.98e-11
175.7	-2.13e-11	8.91e-12	-1.25e-12	4.16e-12	5.94e-12	-2.94e-11	-1.48e-11
175.8	-1.13e-11	1.39e-11	-7.48e-13	5.06e-12	1.44e-12	-3.44e-11	-1.48e-11
175.9	-1.63e-11	1.89e-11	-5.75e-12	3.71e-12	2.94e-12	-2.94e-11	-1.48e-11
176	-3.63e-11	1.39e-11	-1.22e-11	8.41e-12	1.94e-12	-2.44e-11	-9.8e-12
176.1	-2.63e-11	-1.09e-12	-8.75e-12	6.56e-12	-6.44e-14	-2.44e-11	-9.8e-12
176.2	-2.63e-11	-1.09e-12	-6.25e-12	7.96e-12	-5.64e-13	-2.44e-11	-1.48e-11
176.3	-2.63e-11	3.91e-12	-4.25e-12	3.71e-12	5.44e-12	-2.94e-11	-9.8e-12
176.4	-2.13e-11	3.91e-12	-4.25e-12	-6.89e-12	4.36e-13	-2.94e-11	-9.8e-12
176.5	-2.63e-11	3.91e-12	-5.25e-12	-4.37e-13	-1.06e-12	-2.44e-11	-9.8e-12
176.6	-2.63e-11	3.91e-12	-8.25e-12	2.06e-12	-1.56e-12	-2.44e-11	-1.48e-11
176.7	-2.13e-11	3.91e-12	-9.25e-12	4.56e-12	-1.06e-12	-2.94e-11	-9.8e-12
176.8	-2.13e-11	-1.09e-12	-6.25e-12	3.86e-12	-4.56e-12	-2.94e-11	-9.8e-12
176.9	-1.63e-11	3.91e-12	-6.25e-12	7.16e-12	-4.56e-12	-3.44e-11	-4.8e-12
177	-1.63e-11	3.91e-12	-4.25e-12	5.76e-12	1.44e-12	-2.94e-11	-9.8e-12
177.1	-1.13e-11	-1.09e-12	-8.75e-12	2.51e-12	-5.64e-13	-2.94e-11	-9.8e-12
177.2	-1.63e-11	-1.09e-12	-1.17e-11	6.61e-12	-3.06e-12	-2.94e-11	-1.48e-11
177.3	-2.13e-11	-1.09e-12	-5.75e-12	4.11e-12	-1.56e-12	-2.94e-11	-9.8e-12
177.4	-1.63e-11	-1.09e-12	-1.02e-11	4.16e-12	9.36e-13	-3.44e-11	-9.8e-12
177.5	-1.63e-11	3.91e-12	7.52e-13	6.56e-12	1.44e-12	-2.94e-11	-1.48e-11
177.6	-1.63e-11	-6.09e-12	-4.75e-12	6.76e-12	-6.44e-14	-2.44e-11	-9.8e-12
177.7	-1.13e-11	3.91e-12	-4.25e-12	8.06e-12	-8.56e-12	-2.44e-11	1.98e-13
177.8	-1.13e-11	3.91e-12	-9.75e-12	4.01e-12	-6.44e-14	-2.44e-11	1.02e-11
177.9	-1.13e-11	-1.11e-11	-1.82e-11	-1.12e-11	-1.06e-12	-2.94e-11	1.02e-11
178	-6.29e-12	3.91e-12	-1.17e-11	-4.74e-12	-5.64e-13	-2.94e-11	1.98e-13
178.1	-1.13e-11	3.91e-12	-8.25e-12	-8.87e-13	-8.06e-12	-2.94e-11	-4.8e-12
178.2	-6.29e-12	3.91e-12	-8.25e-12	4.13e-13	-2.56e-12	-3.44e-11	1.98e-13
178.3	-1.13e-11	8.91e-12	-7.25e-12	-5.44e-12	-9.56e-12	-2.94e-11	-4.8e-12
178.4	-1.63e-11	8.91e-12	-1.12e-11	-8.37e-13	-3.06e-12	-1.44e-11	-4.8e-12
178.5	-1.63e-11	8.91e-12	-1.02e-11	2.36e-12	-6.06e-12	-1.94e-11	-4.8e-12
178.6	-1.13e-11	-1.09e-12	-1.42e-11	2.66e-12	-5.56e-12	-2.94e-11	-4.8e-12
178.7	-1.63e-11	-1.09e-12	-1.22e-11	9.13e-13	-9.56e-12	-2.94e-11	-4.8e-12
178.8	-2.13e-11	-1.09e-12	-1.42e-11	-5.37e-13	-5.06e-12	-2.44e-11	-1.48e-11
178.9	-2.13e-11	3.91e-12	-1.17e-11	-1.59e-12	-5.06e-12	-2.94e-11	-9.8e-12
179	-2.13e-11	-1.09e-12	-1.02e-11	-6.37e-13	-7.56e-12	-2.44e-11	-4.8e-12
179.1	-1.13e-11	-6.09e-12	-1.02e-11	4.16e-12	-1.16e-11	-1.94e-11	-4.8e-12
179.2	-1.63e-11	-6.09e-12	-1.42e-11	1.31e-12	-6.06e-12	-1.94e-11	-9.8e-12
179.3	-1.63e-11	-6.09e-12	-8.75e-12	6.13e-13	-1.06e-11	-1.94e-11	-1.48e-11
179.4	-2.63e-11	-6.09e-12	-1.17e-11	7.63e-13	-1.21e-11	-2.44e-11	-9.8e-12
179.5	-2.63e-11	-6.09e-12	-1.32e-11	-1.59e-12	-7.56e-12	-2.94e-11	-9.8e-12
179.6	-2.13e-11	-6.09e-12	-1.22e-11	6.63e-13	-1.16e-11	-2.44e-11	-9.8e-12
179.7	-2.63e-11	-6.09e-12	-1.07e-11	-2.37e-13	-5.06e-12	-2.44e-11	-9.8e-12
179.8	-3.13e-11	-1.09e-12	-1.12e-11	-3.71e-14	-1.31e-11	-2.94e-11	-9.8e-12
179.9	-3.63e-11	-1.09e-12	-1.47e-11	-9.87e-13	-1.61e-11	-2.44e-11	-9.8e-12
180	-3.13e-11	-1.11e-11	-1.42e-11	2.76e-12	-1.51e-11	-2.94e-11	-9.8e-12
180.1	-3.63e-11	-1.11e-11	-1.17e-11	3.91e-12	-2.16e-11	-2.44e-11	-1.48e-11
180.2	-3.13e-11	-6.09e-12	-1.17e-11	2.21e-12	-1.61e-11	-9.36e-12	-9.8e-12
180.3	-3.13e-11	-6.09e-12	-1.57e-11	-2.64e-12	-1.36e-11	-1.44e-11	-1.48e-11
180.4	-4.13e-11	-6.09e-12	-1.52e-11	1.36e-12	-1.31e-11	-1.94e-11	-1.48e-11
180.5	-3.63e-11	-6.09e-12	-1.62e-11	3.21e-12	-6.06e-12	-1.94e-11	-9.8e-12
180.6	-4.13e-11	-1.09e-12	-2.07e-11	2.41e-12	-1.31e-11	-1.44e-11	-4.8e-12
180.7	-4.63e-11	-1.09e-12	-1.57e-11	2.56e-12	-9.56e-12	-9.36e-12	1.98e-13
180.8	-3.63e-11	-6.09e-12	-1.47e-11	1.06e-12	-8.56e-12	-9.36e-12	1.98e-13
180.9	-3.63e-11	-6.09e-12	-8.25e-12	-2.04e-12	-1.06e-11	-9.36e-12	5.2e-12
181	-2.63e-11	-6.09e-12	-6.75e-12	-1.64e-12	-9.06e-12	-4.36e-12	5.2e-12
181.1	-2.13e-11	-6.09e-12	-1.12e-11	-1.44e-12	-1.01e-11	-1.94e-11	-4.8e-12
181.2	-2.13e-11	-1.11e-11	-8.75e-12	-3.87e-13	-1.31e-11	-1.44e-11	-4.8e-12
181.3	-2.13e-11	-1.11e-11	-4.75e-12	2.61e-12	-1.41e-11	-1.44e-11	5.2e-12
181.4	-3.13e-11	-1.11e-11	-7.25e-12	4.11e-12	-1.16e-11	-9.36e-12	5.2e-12
181.5	-3.13e-11	-1.11e-11	-9.75e-12	-1.19e-12	-7.56e-12	-9.36e-12	1.98e-13
181.6	-3.63e-11	-1.11e-11	-5.25e-12	-4.87e-13	-1.21e-11	-4.36e-12	1.98e-13
181.7	-3.13e-11	-1.11e-11	-1.17e-11	1.11e-12	-9.06e-12	-9.36e-12	1.98e-13
181.8	-2.13e-11	-6.09e-12	-9.25e-12	2.41e-12	-1.01e-11	-1.44e-11	1.98e-13
181.9	-2.13e-11	-1.11e-11	-8.75e-12	5.13e-13	-8.06e-12	-1.44e-11	1.98e-13
182	-2.63e-11	-6.09e-12	-1.27e-11	-1.29e-12	-1.26e-11	-9.36e-12	1.98e-13
182.1	-2.63e-11	-1.11e-11	-1.07e-11	-1.89e-12	-6.06e-12	-1.94e-11	1.98e-13
182.2	-3.13e-11	-1.11e-11	-9.25e-12	3.21e-12	-7.56e-12	-1.94e-11	5.2e-12
182.3	-3.13e-11	-1.61e-11	-9.75e-12	1.63e-13	-1.01e-11	-1.94e-11	5.2e-12
182.4	-3.63e-11	-2.11e-11	-1.02e-11	-9.87e-13	-9.06e-12	-1.94e-11	1.02e-11
182.5	-4.13e-11	-1.11e-11	-1.07e-11	-5.87e-13	-5.06e-12	-1.44e-11	5.2e-12
182.6	-3.63e-11	-1.11e-11	-7.25e-12	8.63e-13	-1.11e-11	-1.44e-11	5.2e-12
182.7	-3.13e-11	-1.61e-11	-9.25e-12	1.31e-12	-1.56e-11	-1.94e-11	1.98e-13
182.8	-3.63e-11	-1.61e-11	-2.75e-12	3.86e-12	-1.06e-11	-1.44e-11	-4.8e-12
182.9	-4.13e-11	-1.61e-11	-6.75e-12	3.71e-12	-7.06e-12	-1.94e-11	1.98e-13
183	-4.13e-11	-1.61e-11	-9.25e-12	3.46e-12	-1.41e-11	-1.94e-11	1.98e-13
183.1	-3.63e-11	-2.11e-11	-1.12e-11	1.71e-12	-1.16e-11	-1.94e-11	1.98e-13
183.2	-3.13e-11	-1.61e-11	-1.02e-11	7.63e-13	-9.56e-12	-1.94e-11	1.02e-11
183.3	-2.63e-11	-2.11e-11	-1.02e-11	-2.24e-12	-1.11e-11	-2.94e-11	1.02e-11
183.4	-2.63e-11	-1.61e-11	-1.07e-11	-2.19e-12	-9.56e-12	-2.94e-11	1.02e-11
183.5	-2.63e-11	-1.61e-11	-1.02e-11	4.61e-12	-7.06e-12	-1.44e-11	5.2e-12
183.6	-3.63e-11	-1.61e-11	-1.22e-11	3.46e-12	-7.56e-12	-1.44e-11	1.98e-13
183.7	-4.13e-11	-1.11e-11	-1.02e-11	3.61e-12	-6.56e-12	-1.44e-11	1.98e-13
183.8	-3.13e-11	-6.09e-12	-1.12e-11	1.81e-12	-8.56e-12	-9.36e-12	1.98e-13
183.9	-3.13e-11	-6.09e-12	-7.25e-12	3.56e-12	-1.56e-11	-1.44e-11	-9.8e-12
184	-3.13e-11	-6.09e-12	-1.02e-11	1.36e-12	-1.51e-11	-1.44e-11	-4.8e-12
184.1	-3.13e-11	-1.11e-11	-8.75e-12	8.63e-13	-2.56e-12	-1.44e-11	-4.8e-12
184.2	-3.63e-11	-1.61e-11	-9.75e-12	-3.84e-12	-3.06e-12	-1.44e-11	1.98e-13
184.3	-2.63e-11	-1.61e-11	-6.75e-12	2.56e-12	-6.06e-12	-1.44e-11	1.98e-13
184.4	-2.63e-11	-1.11e-11	-8.75e-12	3.56e-12	-6.06e-12	-4.36e-12	5.2e-12
184.5	-3.13e-11	-1.11e-11	-1.02e-11	-6.37e-13	-9.56e-12	-4.36e-12	1.02e-11
184.6	-2.63e-11	-1.11e-11	-1.17e-11	-3.37e-13	-5.06e-12	-4.36e-12	1.02e-11
184.7	-2.63e-11	-6.09e-12	-8.75e-12	8.31e-12	-8.06e-12	-4.36e-12	5.2e-12
184.8	-2.63e-11	-1.11e-11	-8.75e-12	8.16e-12	-6.56e-12	-9.36e-12	1.98e-13
184.9	-3.13e-11	-1.11e-11	-9.25e-12	1.71e-12	-4.06e-12	-1.94e-11	1.98e-13
185	-2.63e-11	-1.61e-11	-1.02e-11	2.31e-12	1.44e-12	-1.44e-11	-4.8e-12
185.1	-2.63e-11	-2.11e-11	-1.32e-11	4.81e-12	-5.06e-12	-9.36e-12	-4.8e-12
185.2	-2.63e-11	-1.11e-11	-1.02e-11	2.86e-12	-3.06e-12	-4.36e-12	-1.48e-11
185.3	-2.63e-11	-1.11e-11	-4.75e-12	3.71e-12	-1.01e-11	-4.36e-12	-1.48e-11
185.4	-2.63e-11	-1.61e-11	-5.25e-12	3.63e-13	-1.06e-11	-4.36e-12	-1.48e-11
185.5	-3.13e-11	-1.61e-11	-6.25e-12	4.13e-13	-1.11e-11	-9.36e-12	-4.8e-12
185.6	-2.13e-11	-1.11e-11	-9.25e-12	-3.49e-12	-9.56e-12	-9.36e-12	-4.8e-12
185.7	-2.13e-11	-1.61e-11	-5.75e-12	7.13e-13	-1.21e-11	-1.44e-11	-4.8e-12
185.8	-2.13e-11	-1.61e-11	-6.25e-12	-1.29e-12	-4.06e-12	-9.36e-12	1.98e-13
185.9	-2.63e-11	-2.61e-11	-1.07e-11	-2.94e-12	-8.56e-12	-9.36e-12	-9.8e-12
186	-2.13e-11	-2.11e-11	-8.75e-12	7.13e-13	-1.06e-11	-9.36e-12	-1.48e-11
186.1	-2.63e-11	-2.11e-11	-6.75e-12	-8.87e-13	-9.56e-12	-4.36e-12	-1.98e-11
186.2	-3.13e-11	-6.09e-12	-8.25e-12	4.36e-12	-7.06e-12	6.44e-13	-3.48e-11
186.3	-3.13e-11	-6.09e-12	-1.75e-12	1.11e-11	-8.56e-12	6.44e-13	-2.48e-11
186.4	-3.13e-11	-1.11e-11	-7.75e-12	3.91e-12	-1.21e-11	6.44e-13	-1.98e-11
186.5	-3.13e-11	-6.09e-12	-4.75e-12	6.21e-12	-8.56e-12	5.64e-12	-1.98e-11
186.6	-2.63e-11	-6.09e-12	-7.25e-12	8.63e-13	-1.06e-11	6.44e-13	-1.98e-11
186.7	-1.63e-11	-6.09e-12	-9.75e-12	3.46e-12	-4.06e-12	-1.94e-11	-1.98e-11
186.8	-2.63e-11	-6.09e-12	-1.02e-11	3.86e-12	-6.06e-12	-1.44e-11	-1.48e-11
186.9	-1.63e-11	-1.11e-11	-9.25e-12	5.63e-13	-1.06e-11	-4.36e-12	-1.98e-11
187	-2.13e-11	-1.11e-11	-1.07e-11	2.01e-12	-1.01e-11	-9.36e-12	-2.48e-11
187.1	-2.13e-11	-1.11e-11	-9.75e-12	2.96e-12	-8.06e-12	-9.36e-12	-2.48e-11
187.2	-2.13e-11	-6.09e-12	-8.75e-12	4.91e-12	-4.56e-12	-4.36e-12	-1.98e-11
187.3	-2.63e-11	-6.09e-12	-8.25e-12	6.61e-12	-8.06e-12	-9.36e-12	-1.98e-11
187.4	-3.13e-11	-1.11e-11	-8.75e-12	4.31e-12	-8.56e-12	-1.44e-11	-1.98e-11
187.5	-3.13e-11	-6.09e-12	-8.75e-12	1.61e-12	-1.06e-11	-1.44e-11	-1.98e-11
187.6	-3.13e-11	-6.09e-12	-8.25e-12	5.01e-12	-4.56e-12	-9.36e-12	-2.48e-11
187.7	-3.13e-11	-6.09e-12	-8.75e-12	6.21e-12	-4.06e-12	-1.44e-11	-1.98e-11
187.8	-2.63e-11	-1.09e-12	-8.75e-12	7.91e-12	-1.01e-11	-1.44e-11	-2.98e-11
187.9	-3.13e-11	-1.09e-12	-4.25e-12	6.21e-12	-1.21e-11	-9.36e-12	-1.98e-11
188	-2.13e-11	-1.09e-12	-5.75e-12	2.16e-12	-1.01e-11	-1.44e-11	-2.48e-11
188.1	-2.63e-11	-6.09e-12	-7.25e-12	3.11e-12	-9.06e-12	-1.44e-11	-3.48e-11
188.2	-2.63e-11	-1.11e-11	-2.75e-12	8.91e-12	-8.06e-12	-1.44e-11	-3.98e-11
188.3	-3.13e-11	-6.09e-12	-4.25e-12	3.31e-12	-1.06e-11	-1.44e-11	-3.98e-11
188.4	-3.13e-11	-6.09e-12	-4.75e-12	7.46e-12	-9.06e-12	-1.44e-11	-3.48e-11
188.5	-3.13e-11	-6.09e-12	-5.25e-12	5.31e-12	-7.56e-12	-9.36e-12	-2.98e-11
188.6	-3.63e-11	-6.09e-12	-7.48e-13	6.11e-12	-7.56e-12	-9.36e-12	-2.48e-11
188.7	-3.13e-11	-6.09e-12	-6.25e-12	5.36e-12	-9.56e-12	-9.36e-12	-2.48e-11
188.8	-3.13e-11	-6.09e-12	-3.25e-12	4.71e-12	-1.91e-11	-4.36e-12	-1.98e-11
188.9	-3.13e-11	-6.09e-12	-7.48e-13	2.21e-12	-1.21e-11	6.44e-13	-1.48e-11
189	-2.13e-11	-6.09e-12	-6.25e-12	4.21e-12	-9.06e-12	-4.36e-12	-4.8e-12
189.1	-2.13e-11	-6.09e-12	-4.75e-12	5.36e-12	-1.76e-11	6.44e-13	-4.8e-12
189.2	-2.63e-11	-1.09e-12	-7.25e-12	4.01e-12	-1.06e-11	-9.36e-12	-4.8e-12
189.3	-3.13e-11	-1.09e-12	-1.87e-11	5.11e-12	-1.11e-11	-9.36e-12	-4.8e-12
189.4	-2.63e-11	-6.09e-12	-9.25e-12	3.36e-12	-1.16e-11	-4.36e-12	-4.8e-12
189.5	-2.13e-11	-1.09e-12	-9.75e-12	4.31e-12	-8.56e-12	-4.36e-12	1.98e-13
189.6	-2.63e-11	-1.09e-12	-8.25e-12	2.56e-12	-9.06e-12	-9.36e-12	-4.8e-12
189.7	-2.13e-11	-1.09e-12	-8.75e-12	1.61e-12	-1.51e-11	-9.36e-12	-1.48e-11
189.8	-2.13e-11	-1.09e-12	-6.75e-12	6.26e-12	-1.41e-11	-4.36e-12	-4.8e-12
189.9	-1.63e-11	-6.09e-12	-6.25e-12	3.96e-12	-7.56e-12	-4.36e-12	-9.8e-12
190	-1.63e-11	-6.09e-12	-8.25e-12	5.36e-12	-9.06e-12	6.44e-13	-4.8e-12
190.1	-1.13e-11	3.91e-12	-5.75e-12	4.13e-13	-5.06e-12	-4.36e-12	-9.8e-12
190.2	-2.13e-11	-1.09e-12	-3.25e-12	2.46e-12	-3.56e-12	6.44e-13	-1.48e-11
190.3	-2.63e-11	3.91e-12	-3.75e-12	1.51e-12	-3.06e-12	6.44e-13	-1.48e-11
190.4	-2.63e-11	3.91e-12	-7.25e-12	4.61e-12	-5.64e-13	-4.36e-12	-1.48e-11
190.5	-2.13e-11	3.91e-12	-4.75e-12	3.91e-12	-2.56e-12	-4.36e-12	-1.48e-11
190.6	-2.13e-11	3.91e-12	-4.75e-12	8.41e-12	-4.06e-12	-4.36e-12	-4.8e-12
190.7	-1.63e-11	3.91e-12	-4.25e-12	5.21e-12	9.36e-13	-9.36e-12	-1.48e-11
190.8	-1.63e-11	-6.09e-12	-4.25e-12	1.71e-12	-4.56e-12	-4.36e-12	-1.98e-11
190.9	-2.63e-11	-1.09e-12	-1.22e-11	3.63e-13	-4.06e-12	-9.36e-12	-1.48e-11
191	-2.63e-11	-6.09e-12	-8.75e-12	3.41e-12	-3.06e-12	6.44e-13	-1.98e-11
191.1	-2.63e-11	-6.09e-12	-9.25e-12	5.51e-12	-3.56e-12	-9.36e-12	-1.48e-11
191.2	-2.13e-11	-1.11e-11	-1.22e-11	5.13e-13	-2.56e-12	-9.36e-12	-9.8e-12
191.3	-1.63e-11	-6.09e-12	-1.17e-11	1.26e-12	4.36e-13	-1.44e-11	-1.48e-11
191.4	-6.29e-12	-1.11e-11	-1.17e-11	8.06e-12	-5.64e-13	-1.94e-11	-1.98e-11
191.5	-6.29e-12	-1.11e-11	-1.27e-11	7.21e-12	6.94e-12	-1.44e-11	-1.98e-11
191.6	-6.29e-12	-6.09e-12	-9.75e-12	5.36e-12	3.94e-12	-4.36e-12	-1.98e-11
191.7	-6.29e-12	-1.11e-11	-1.02e-11	1.08e-11	-1.06e-12	-4.36e-12	-1.48e-11
191.8	-1.13e-11	-1.11e-11	-7.75e-12	8.91e-12	-1.56e-12	-1.94e-11	-1.98e-11
191.9	-1.13e-11	-1.11e-11	-6.25e-12	6.91e-12	2.94e-12	-1.94e-11	-1.98e-11
192	-6.29e-12	-1.61e-11	-5.75e-12	5.86e-12	1.94e-12	-1.94e-11	-1.98e-11
192.1	-6.29e-12	-1.11e-11	-4.75e-12	5.41e-12	-6.06e-12	-1.94e-11	-1.98e-11
192.2	-6.29e-12	-1.61e-11	-5.25e-12	5.21e-12	-1.06e-12	-1.94e-11	-1.98e-11
192.3	-1.29e-12	-1.11e-11	-2.48e-13	6.11e-12	9.44e-12	-1.94e-11	-1.98e-11
192.4	-1.13e-11	-1.11e-11	-4.75e-12	4.11e-12	2.44e-12	-2.44e-11	-1.98e-11
192.5	-1.13e-11	-1.61e-11	-8.75e-12	8.81e-12	9.36e-13	-2.44e-11	-2.48e-11
192.6	-1.63e-11	-1.09e-12	-8.75e-12	5.96e-12	4.44e-12	-2.44e-11	-1.48e-11
192.7	-2.13e-11	-6.09e-12	-8.25e-12	1.71e-12	6.94e-12	-1.94e-11	-1.48e-11
192.8	-1.63e-11	-1.11e-11	-6.25e-12	2.16e-12	4.94e-12	-2.94e-11	-1.48e-11
192.9	-2.13e-11	-1.09e-12	-5.25e-12	7.36e-12	-6.44e-14	-2.94e-11	-9.8e-12
193	-2.13e-11	3.91e-12	-6.25e-12	4.41e-12	2.44e-12	-2.44e-11	-1.48e-11
193.1	-1.63e-11	-1.09e-12	-4.75e-12	-5.04e-12	1.44e-12	-1.94e-11	-1.48e-11
193.2	-2.13e-11	-1.09e-12	-3.75e-12	3.71e-12	7.94e-12	-9.36e-12	-1.98e-11
193.3	-2.63e-11	-6.09e-12	-2.75e-12	3.63e-13	4.44e-12	-1.94e-11	-1.98e-11
193.4	-2.13e-11	-1.11e-11	-7.75e-12	1.21e-12	1.94e-12	-1.94e-11	-9.8e-12
193.5	-2.13e-11	-1.09e-12	-7.75e-12	4.41e-12	-1.06e-12	-1.94e-11	-9.8e-12
193.6	-1.63e-11	-1.09e-12	-2.25e-12	3.06e-12	-5.64e-13	-1.94e-11	-4.8e-12
193.7	-1.63e-11	-1.09e-12	-2.75e-12	4.46e-12	-1.56e-12	-2.44e-11	-1.48e-11
193.8	-2.13e-11	-6.09e-12	-5.25e-12	3.63e-13	1.94e-12	-2.44e-11	-9.8e-12
193.9	-2.63e-11	-6.09e-12	-7.25e-12	1.81e-12	-5.64e-13	-2.44e-11	-1.48e-11
194	-2.63e-11	-1.09e-12	-5.25e-12	5.06e-12	1.94e-12	-2.44e-11	-4.8e-12
194.1	-2.63e-11	3.91e-12	-3.75e-12	6.13e-13	2.44e-12	-2.44e-11	-1.98e-11
194.2	-2.13e-11	3.91e-12	3.75e-12	6.46e-12	-3.06e-12	-1.94e-11	-2.48e-11
194.3	-2.63e-11	-1.09e-12	1.75e-12	4.56e-12	2.44e-12	-1.94e-11	-1.48e-11
194.4	-2.13e-11	-1.09e-12	-4.75e-12	3.11e-12	4.44e-12	-1.94e-11	-1.98e-11
194.5	-2.13e-11	3.91e-12	-3.75e-12	-8.71e-14	1.44e-12	-2.44e-11	-9.8e-12
194.6	-2.13e-11	-6.09e-12	-1.52e-11	-1.04e-11	-5.64e-13	-2.44e-11	-9.8e-12
194.7	-1.63e-11	-1.09e-12	-1.27e-11	-1.99e-12	4.36e-13	-2.94e-11	-9.8e-12
194.8	-2.13e-11	-1.09e-12	-7.75e-12	-2.39e-12	-1.56e-12	-2.44e-11	-9.8e-12
194.9	-1.63e-11	-1.09e-12	-6.75e-12	5.63e-13	-2.56e-12	-2.44e-11	1.98e-13
195	-1.13e-11	-1.09e-12	-7.48e-13	-2.69e-12	4.36e-13	-1.44e-11	-9.8e-12
195.1	-6.29e-12	-1.09e-12	-6.75e-12	6.13e-13	-5.64e-13	-9.36e-12	-1.48e-11
195.2	-6.29e-12	-1.09e-12	-6.25e-12	7.13e-13	1.44e-12	-2.44e-11	-2.48e-11
195.3	-6.29e-12	-6.09e-12	-3.75e-12	-4.37e-13	-3.56e-12	-1.94e-11	-2.48e-11
195.4	-1.63e-11	-1.11e-11	-5.75e-12	3.46e-12	-1.56e-12	-1.44e-11	-2.98e-11
195.5	-1.13e-11	-6.09e-12	-7.75e-12	-8.37e-13	2.94e-12	-1.44e-11	-2.48e-11
195.6	-6.29e-12	-1.11e-11	-5.75e-12	-2.74e-12	1.44e-12	-1.44e-11	-2.98e-11
195.7	-6.29e-12	-1.61e-11	1.25e-12	1.13e-13	-1.06e-12	-1.44e-11	-2.98e-11
195.8	-6.29e-12	-1.61e-11	-1.25e-12	7.13e-13	-3.56e-12	-9.36e-12	-2.48e-11
195.9	-6.29e-12	-1.11e-11	-2.48e-13	2.13e-13	-6.44e-14	-9.36e-12	-1.48e-11
196	-6.29e-12	-1.11e-11	-1.75e-12	-2.29e-12	1.94e-12	-1.94e-11	-1.98e-11
196.1	-1.13e-11	-1.11e-11	-4.25e-12	-2.14e-12	-3.56e-12	-1.44e-11	-2.98e-11
196.2	-1.63e-11	-1.11e-11	-2.25e-12	-1.79e-12	3.94e-12	-9.36e-12	-1.98e-11
196.3	-1.13e-11	-1.61e-11	-4.25e-12	-1.39e-12	4.36e-13	-9.36e-12	-1.48e-11
196.4	-1.13e-11	-1.11e-11	-3.75e-12	-6.74e-12	-5.64e-13	-9.36e-12	-2.48e-11
196.5	-1.13e-11	-6.09e-12	-7.48e-13	-4.09e-12	-6.56e-12	-4.36e-12	-2.48e-11
196.6	-1.13e-11	-1.11e-11	-5.75e-12	1.13e-13	-8.56e-12	-9.36e-12	-2.98e-11
196.7	-1.13e-11	-1.09e-12	-4.75e-12	-2.49e-12	-7.06e-12	-1.44e-11	-3.48e-11
196.8	-1.13e-11	-1.11e-11	-1.75e-12	-2.39e-12	-8.06e-12	-1.44e-11	-2.48e-11
196.9	-6.29e-12	-1.11e-11	7.52e-13	-2.59e-12	-8.56e-12	-1.44e-11	-2.48e-11
197	-1.13e-11	-1.11e-11	-1.75e-12	-2.09e-12	-8.56e-12	-1.44e-11	-1.98e-11
197.1	-1.13e-11	-2.11e-11	-2.75e-12	3.61e-12	-2.06e-12	-1.44e-11	-9.8e-12
197.2	-1.63e-11	-2.11e-11	-5.75e-12	-9.87e-13	4.36e-13	-2.44e-11	-1.48e-11
197.3	-2.13e-11	-1.61e-11	-2.75e-12	-1.64e-12	-4.06e-12	-9.36e-12	-1.48e-11
197.4	-2.13e-11	-1.61e-11	-5.25e-12	3.13e-13	-1.56e-12	-1.94e-11	-4.8e-12
197.5	-1.13e-11	-1.61e-11	-3.25e-12	3.63e-13	-2.06e-12	-1.94e-11	-1.48e-11
197.6	-2.13e-11	-1.61e-11	5.75e-12	-1.04e-12	-5.56e-12	-2.44e-11	-1.48e-11
197.7	-2.63e-11	-1.11e-11	7.52e-13	-1.19e-12	-7.06e-12	-1.94e-11	-1.98e-11
197.8	-2.63e-11	-1.11e-11	-2.75e-12	-4.79e-12	-5.06e-12	-1.94e-11	-9.8e-12
197.9	-2.13e-11	-1.61e-11	-4.25e-12	-6.89e-12	-7.06e-12	-1.44e-11	-1.48e-11
198	-1.63e-11	-1.11e-11	-5.75e-12	5.63e-13	-6.56e-12	-1.94e-11	-1.48e-11
198.1	-2.13e-11	-1.11e-11	-5.75e-12	1.13e-13	-6.44e-14	-1.44e-11	-1.98e-11
198.2	-1.63e-11	-1.61e-11	-6.75e-12	-4.94e-12	4.36e-13	-9.36e-12	-1.98e-11
198.3	-1.63e-11	-1.61e-11	-1.75e-12	-5.84e-12	-5.06e-12	-9.36e-12	-1.98e-11
198.4	-1.63e-11	-6.09e-12	-4.75e-12	-1.54e-12	-6.44e-14	-9.36e-12	-1.98e-11
198.5	-2.13e-11	-1.11e-11	-6.25e-12	2.91e-12	-4.06e-12	-9.36e-12	-1.98e-11
198.6	-2.13e-11	-1.11e-11	-8.75e-12	6.63e-13	-3.06e-12	-4.36e-12	-1.98e-11
198.7	-2.13e-11	-1.11e-11	-1.02e-11	1.46e-12	-4.06e-12	-4.36e-12	-1.98e-11
198.8	-1.63e-11	-1.11e-11	-5.25e-12	-2.79e-12	4.36e-13	-9.36e-12	-1.48e-11
198.9	-1.63e-11	-1.11e-11	-4.25e-12	1.56e-12	-4.06e-12	-9.36e-12	-2.48e-11
199	-1.63e-11	-1.11e-11	2.25e-12	1.76e-12	-2.06e-12	-9.36e-12	-2.48e-11
199.1	-1.63e-11	-1.61e-11	7.52e-13	-3.09e-12	2.94e-12	-9.36e-12	-2.48e-11
199.2	-1.13e-11	-1.11e-11	-3.25e-12	-6.34e-12	3.44e-12	-4.36e-12	-2.48e-11
199.3	-1.63e-11	-1.11e-11	-2.75e-12	-1.49e-12	-1.06e-12	-9.36e-12	-2.48e-11
199.4	-1.63e-11	-1.11e-11	-7.25e-12	-3.84e-12	-2.56e-12	-9.36e-12	-2.48e-11
199.5	-1.63e-11	-6.09e-12	-4.25e-12	9.63e-13	6.94e-12	-1.44e-11	-3.48e-11
199.6	-1.13e-11	-1.11e-11	1.25e-12	-4.37e-13	4.36e-13	-1.44e-11	-2.48e-11
199.7	-1.63e-11	-1.11e-11	-4.75e-12	-1.39e-12	4.36e-13	-9.36e-12	-1.98e-11
199.8	-1.13e-11	-6.09e-12	-6.75e-12	-3.99e-12	-8.56e-12	-9.36e-12	-1.48e-11
[truncated: 48,001 more rows]

## Sheet: FIG 3B
	Standard Extracellular solution
	Standard Intracellular solution
mV	Cell#1	Cell#2	Cell#3	Cell#4	Cell#5	Cell#6	Cell#7	AVERAGE	SEM
-70	-1	-1	-1	-1	-1	-1	-1	-1
-60	-0.793183	-0.863878	-0.896256	-0.885909	-0.755928	-0.840581	-0.753557	-0.827042	0.0225724
-50	-0.639766	-0.813651	-0.764521	-0.705478	-0.594253	-0.59717	-0.650129	-0.68071	0.0317642
-40	-0.452956	-0.845297	-0.598146	-0.562146	-0.462919	-0.537232	-0.559475	-0.574024	0.0494925
-30	-0.300321	-0.663258	-0.439118	-0.400227	-0.29956	-0.472761	-0.408879	-0.426303	0.0466469
-20	-0.15205	-0.457673	-0.255627	-0.277386	-0.114989	-0.349922	-0.370914	-0.282652	0.0460004
-10	-0.00418888	-0.268071	-0.10014	-0.120914	0.0460361	-0.18333	-0.290891	-0.131643	0.0477009
0	0.116876	0.0236475	0.0413693	0.0235716	0.199777	-0.0433611	-0.171831	0.0271499	0.0443588
10	0.262818	0.319057	0.179053	0.163801	0.409906	0.106119	-0.0896105	0.19302	0.0609991
20	0.373102	0.637713	0.307762	0.309331	0.618002	0.307828	0.0432943	0.371005	0.0773572
30	0.483501	0.975429	0.466352	0.459086	0.895534	0.520779	0.1662	0.566697	0.105365
40	0.616641	1.24335	0.592955	0.583453	1.13061	0.799932	0.34869	0.759375	0.121632
50	0.72806	1.64476	0.742652	0.769853	1.44414	0.895808	0.441844	0.952446	0.162766
60	0.845712	2.06668	0.829834	0.893993	1.65886	1.26375	0.602934	1.16597	0.199423
	Sodium gluconate solution
	Standard Intracellular solution
mV	Cell#1	Cell#2	Cell#3	Cell#4	Cell#5	Cell#6	Cell#7	AVERAGE	SEM
-70	-1	-1	-1	-1	-1	-1	-1	-1
-60	-1.02418	-0.82259	-0.860766	-0.907472	-0.771926	-0.759426	-0.721495	-0.838265	0.0391451
-50	-0.887438	-0.680551	-0.655938	-0.802097	-0.680979	-0.634839	-0.859568	-0.743059	0.0393301
-40	-0.813289	-0.563944	-0.70874	-0.716358	-0.646691	-0.499024	-0.717613	-0.666523	0.0400559
-30	-0.759576	-0.40241	-0.541065	-0.625725	-0.533039	-0.470288	-0.724539	-0.579521	0.0494071
-20	-0.610315	-0.202255	-0.476887	-0.531607	-0.432794	-0.436392	-0.615847	-0.472299	0.0532216
-10	-0.656377	-0.245774	-0.466701	-0.446054	-0.404344	-0.380293	-0.471609	-0.438736	0.0465773
0	-0.572816	-0.166367	-0.437732	-0.373724	-0.356336	-0.317584	-0.238316	-0.351839	0.0500401
10	-0.553488	-0.112212	-0.435248	-0.294673	-0.255899	-0.292964	-0.136703	-0.297312	0.0590502
20	-0.475819	-0.0456378	-0.205189	-0.222327	-0.224374	-0.201905	-0.128406	-0.214808	0.0499088
30	-0.323347	-0.00368383	-0.154992	-0.162458	-0.14364	-0.253464	-0.0130918	-0.150668	0.043949
40	-0.248342	-0.0172558	-0.165341	-0.0851334	-0.0511557	-0.157555	-0.0691429	-0.113418	0.0303678
50	-0.216563	0.130964	-0.106132	-0.0261167	-0.0150416	-0.123756	-0.069417	-0.0608661	0.0409485
60	-0.155682	0.034974	0.0120422	0.00866181	0.000497381	-0.0915029	-0.000116152	-0.0273036	0.0262019

## Sheet: FIG 3C
	Sodium gluconate solution			NaBr solution			NaNO3 solution			Na2SO4 solution			Guanidine Cl- solution			Acidic solution
		ΔErev			ΔErev			ΔErev			ΔErev			ΔErev			ΔErev
	Cell#1	86.7468		Cell#1	-7.32154		Cell#1	-5.12405		Cell#1	44.1423		Cell#1	-15.7605		Cell#1	-0.0458417
	Cell#2	42.3402		Cell#2	-1.55914		Cell#2	-13.3584		Cell#2	54.3236		Cell#2	28.8575		Cell#2	-2.38905
	Cell#3	60.1592		Cell#3	-5.76392		Cell#3	-8.12112		Cell#3	64.3795		Cell#3	-13.2521		Cell#3	-11.1986
	Cell#4	58.6852		Cell#4	-12.1818		Cell#4	-3.43801		Cell#4	69.3421		Cell#4	-6.40847		Cell#4	-11.2478
	Cell#5	60.8559		Cell#5	-9.36847		Cell#5	-1.68303		Cell#5	51.5271		Cell#5	-16.9724		Cell#5	-12.6028
	Cell#6	89.5519					Cell#6	5.969								Cell#6	-13.0711
	Cell#7	61.1928					Cell#7	2.70017
	Average	65.6474		Average	-7.23898		Average	-3.29364		Average	56.7429		Average	-4.70717		Average	-4.54451
	SEM	6.32687		SEM	1.78059		SEM	2.45091		SEM	4.52156		SEM	8.5881		SEM	3.39513

## Sheet: FIG 4A
Wavelength (nm)	0.0103msec	0.0508msec	0.102msec	0.500msec	1.02msec	10.2msec	102msec	1.02sec
380	-0.401	-0.0606	-0.406744	-0.0942171	-0.455309	-0.363311	-0.273246	-0.0648802
390	-0.475	-0.1206	-0.396853	-0.156066	-0.357074	-0.45273	-0.475801	-0.0372124
400	-0.567	-0.34895	-0.431587	-0.303574	-0.305415	-0.480964	-0.661351	0.0212035
410	-0.5655	-0.61215	-0.440426	-0.532594	-0.435869	-0.465246	-0.621084	0.0482795
420	-0.5775	-0.53905	-0.338554	-0.628022	-0.534617	-0.507001	-0.564549	0.0100991
430	-0.507	-0.3096	-0.188075	-0.444547	-0.49721	-0.396392	-0.455253	-0.0452075
450	-0.26705	-0.21945	-0.0851236	-0.221267	-0.331931	-0.192216	-0.324617	-0.0605864
460	-0.0231	-0.10445	-0.0277939	-0.103006	-0.134079	-0.00707393	-0.192886	-0.0492228
470	0.106	0.1243	0.0994014	0.0104207	0.0122521	0.127459	-0.102647	-0.0475867
480	0.2056	0.37335	0.280199	0.214242	0.163675	0.207979	-0.077215	-0.0467719
490	0.45755	0.492	0.434845	0.388019	0.326764	0.274568	0.013915	-0.00951883
500	0.7315	0.6315	0.557401	0.526011	0.51623	0.382084	0.160854	0.0570053
510	0.8865	0.863	0.672089	0.7316	0.729983	0.469705	0.264506	0.0903738
520	1.003	0.9425	0.8065	0.866311	0.830495	0.517714	0.340876	0.0549202
530	1.09	0.882	0.853443	0.807885	0.813376	0.578566	0.397713	-0.0208578
540	0.982	0.737	0.697278	0.602215	0.693812	0.457109	0.278026	-0.0770033
550	0.6228	0.506	0.422216	0.356699	0.461472	0.292299	0.110681	-0.0647736
560	0.3651	0.368	0.193026	0.167965	0.196447	0.260356	0.104261	-0.00947297
570	0.24045	0.28975	0.087895	0.0575721	0.00215286	0.162175	0.102108	0.0200794
580	0.1323	0.177	0.00169786	0.0241564	-0.0330107	0.0939171	0.0659421	0.0279317
590	0.1805	0.1201	2.28575e-05	0.0347664	0.0498707	0.107416	0.053385	0.0431658
600	0.19085	0.1317	0.0541393	0.0336214	0.0683643	0.124852	0.036965	0.014025
610	0.03115	0.1123	-0.0113313	-0.00528707	-0.00368643	0.128528	-0.0712629	-0.0832397
620	-0.0737	0.0749	-0.0742997	-0.0332141	-0.0384286	0.112623	-0.166859	-0.142705

## Sheet: FIG 4B
Time(msec)	Diff Abs at 410 nm	Diff Abs at 530 nm
0.00878	-0.2286	1.2154
0.00928	-0.2377	1.2541
0.00978	-0.293	1.3239
0.01028	-0.5655	1.09
0.01078	-0.5736	1.1778
0.01128	-0.7341	0.954
0.01178	-0.8895	0.7648
0.01228	-1.0051	0.6989
0.01278	-1.0265	0.7663
0.01328	-0.9478	0.8784
0.01378	-0.8505	0.9245
0.01428	-0.8278	0.9005
0.01478	-0.8584	0.8911
0.01528	-0.8223	0.9403
0.01578	-0.654	1.0146
0.01628	-0.4123	1.0568
0.01678	-0.2066	1.0271
0.01728	-0.1052	0.9318
0.01778	-0.1163	0.832
0.01828	-0.2071	0.784
0.01878	-0.3129	0.7843
0.01928	-0.3781	0.8021
0.01978	-0.4241	0.8181
0.02028	-0.5192	0.8196
0.02078	-0.6583	0.8084
0.02128	-0.7457	0.812
0.02178	-0.7235	0.8543
0.02228	-0.6445	0.915
0.02278	-0.5876	0.9441
0.02328	-0.569	0.9323
0.02378	-0.5674	0.9297
0.02428	-0.576	0.9665
0.02478	-0.5903	0.9933
0.02528	-0.5946	0.9517
0.02578	-0.5969	0.8817
0.02678	-0.6343	0.8676
0.02728	-0.7089	0.8837
0.02778	-0.7553	0.8394
0.02878	-0.7194	0.7638
0.02928	-0.6418	0.767
0.02978	-0.5966	0.8533
0.03078	-0.5779	0.9284
0.03128	-0.5272	0.9356
0.03228	-0.4557	0.8855
0.03278	-0.4405	0.8103
0.03378	-0.4937	0.7399
0.03428	-0.5381	0.7031
0.03528	-0.526	0.7116
0.03578	-0.4868	0.7262
0.03678	-0.4598	0.6819
0.03778	-0.4683	0.5796
0.03878	-0.5252	0.5074
0.03928	-0.5891	0.5386
0.04028	-0.5889	0.6431
0.04128	-0.5416	0.7413
0.04228	-0.529	0.8113
0.04328	-0.5496	0.897
0.04428	-0.5446	1.0262
0.04528	-0.5485	1.1468
0.04628	-0.6484	1.1668
0.04728	-0.8202	1.0659
0.04878	-0.9523	0.9245
0.04978	-0.6122	0.882
0.05078	-0.9499	0.785
0.05228	-0.8146	0.7864
0.05328	-0.5778	0.8288
0.05478	-0.3058	0.8843
0.05578	-0.1576	0.891
0.05728	-0.2442	0.8243
0.05828	-0.4385	0.7239
0.05978	-0.4852	0.6373
0.06128	-0.3413	0.6061
0.06278	-0.2144	0.6665
0.06428	-0.246	0.7733
0.06578	-0.3601	0.8223
0.06728	-0.4309	0.795
0.06878	-0.4244	0.7545
0.07028	-0.3766	0.7373
0.07228	-0.3498	0.7529
0.07378	-0.3922	0.7893
0.07528	-0.4743	0.7919
0.07728	-0.5133	0.7391
0.07878	-0.499	0.7008
0.08078	-0.5109	0.7344
0.08278	-0.5687	0.7843
0.08478	-0.5735	0.7776
0.08678	-0.4616	0.7597
0.08878	-0.3096	0.8096
0.09078	-0.2187	0.8821
0.09278	-0.205	0.8822
0.09528	-0.2308	0.8231
0.09728	-0.2805	0.8018
0.09978	-0.3893	0.8769
0.10178	-0.4404	0.8534
0.10428	-0.5395	1.1488
0.10678	-0.4229	1.1809
0.10928	-0.3386	1.0928
0.11178	-0.3556	0.9629
0.11428	-0.408	0.8911
0.11678	-0.4638	0.8929
0.11978	-0.5251	0.9141
0.12228	-0.5712	0.8951
0.12528	-0.5795	0.8162
0.12828	-0.5379	0.7157
0.13128	-0.4731	0.6611
0.13428	-0.456	0.6779
0.13728	-0.4956	0.7113
0.14078	-0.5007	0.7009
0.14378	-0.4217	0.6723
0.14728	-0.3166	0.6916
0.15078	-0.2567	0.7544
0.15428	-0.2525	0.7879
0.15778	-0.2739	0.7611
0.16178	-0.3236	0.731
0.16528	-0.4345	0.7549
0.16928	-0.5668	0.8054
0.17328	-0.6361	0.8091
0.17728	-0.6403	0.7533
0.18128	-0.6335	0.7109
0.18578	-0.6356	0.7385
0.18978	-0.6246	0.7976
0.19428	-0.5757	0.8113
0.19878	-0.4897	0.7633
0.20328	-0.4046	0.715
0.20828	-0.3886	0.7456
0.21328	-0.4557	0.8644
0.21828	-0.5211	0.9767
0.22328	-0.5328	1.0041
0.22828	-0.5361	0.9862
0.23378	-0.5803	0.9765
0.23928	-0.6763	0.9773
0.24478	-0.7875	1.0153
0.25028	-0.8393	1.0934
0.25628	-0.8017	1.1157
0.26228	-0.7061	1.0224
0.26828	-0.6034	0.8951
0.27478	-0.5511	0.827
0.28078	-0.5726	0.7954
0.28728	-0.6523	0.7497
0.29428	-0.7405	0.731
0.30128	-0.7468	0.7957
0.30828	-0.6637	0.8868
0.31528	-0.597	0.8938
0.32278	-0.5774	0.7923
0.33028	-0.5505	0.6636
0.33778	-0.5424	0.6194
0.34578	-0.6216	0.6808
0.35378	-0.7331	0.7374
0.36178	-0.7483	0.7147
0.37028	-0.6658	0.6831
0.37928	-0.594	0.7157
0.38778	-0.5603	0.7759
0.39678	-0.524	0.7811
0.40628	-0.4969	0.7108
0.41578	-0.5047	0.6365
0.42528	-0.5501	0.6335
0.43528	-0.6555	0.7004
0.44528	-0.7974	0.796
0.45578	-0.8576	0.8868
0.46628	-0.787	0.9397
0.47728	-0.6794	0.9352
0.48828	-0.6152	0.8853
0.49978	-0.5326	0.8079
0.51128	-0.6291	0.7338
0.52328	-0.6593	0.7179
0.53578	-0.6823	0.7863
0.54778	-0.7102	0.8615
0.56078	-0.6754	0.8533
0.57378	-0.5261	0.7849
0.58728	-0.3898	0.7333
0.60078	-0.415	0.7158
0.61478	-0.5418	0.7139
0.62928	-0.6075	0.7254
0.64378	-0.5809	0.7519
0.65878	-0.5531	0.7961
0.67428	-0.5709	0.8693
0.68978	-0.5995	0.9578
0.70628	-0.6048	1.0088
0.72228	-0.5751	0.9806
0.73928	-0.4943	0.9003
0.75678	-0.3905	0.8453
0.77428	-0.3487	0.8371
0.79228	-0.3947	0.8185
0.81078	-0.4526	0.7704
0.82978	-0.4577	0.7331
0.84878	-0.4341	0.7282
0.86878	-0.425	0.7635
0.88878	-0.4013	0.8481
0.90978	-0.3417	0.9654
0.93078	-0.2979	1.0633
0.95228	-0.2731	1.0685
0.97478	-0.2552	0.9636
0.99728	-0.3301	0.8371
1.02078	-0.4359	0.8134
1.04428	-0.631	0.7776
1.06878	-0.6362	0.7972
1.09378	-0.5563	0.8261
1.11928	-0.4268	0.8704
1.14528	-0.3105	0.9108
1.17178	-0.2727	0.8916
1.19928	-0.3001	0.7901
1.22728	-0.3331	0.6832
1.25578	-0.3242	0.6623
1.28478	-0.2826	0.7005
1.31478	-0.2678	0.7079
1.34578	-0.2998	0.6852
1.37678	-0.3298	0.7243
1.40878	-0.3213	0.8501
1.44178	-0.3035	0.9431
1.47528	-0.327	0.8981
1.50978	-0.397	0.7787
1.54478	-0.4782	0.7032
1.58078	-0.5484	0.6779
1.61778	-0.6067	0.6452
1.65528	-0.6484	0.6043
1.69378	-0.648	0.5984
1.73328	-0.5822	0.6247
1.77378	-0.4889	0.6347
1.81528	-0.4191	0.6238
1.85728	-0.3532	0.6367
1.90078	-0.2818	0.6739
1.94478	-0.2903	0.6896
1.99028	-0.4398	0.6621
2.03678	-0.6114	0.6268
2.08428	-0.6161	0.6615
2.13278	-0.4773	0.7632
2.18228	-0.4107	0.8029
2.23328	-0.4769	0.7292
2.28528	-0.5101	0.6369
2.33828	-0.4518	0.5859
2.39278	-0.4275	0.5547
2.44878	-0.4611	0.532
2.50578	-0.4821	0.5272
2.56428	-0.5217	0.5522
2.62378	-0.6062	0.6221
2.68478	-0.681	0.7209
2.74728	-0.7336	0.7867
2.81128	-0.7697	0.7625
2.87678	-0.7521	0.6456
2.94378	-0.6862	0.4853
3.01278	-0.646	0.3508
3.08278	-0.6701	0.3043
3.15478	-0.6989	0.3561
3.22828	-0.6533	0.4371
3.30328	-0.5686	0.491
3.38028	-0.546	0.5335
3.45878	-0.5625	0.5674
3.53928	-0.5033	0.572
3.62178	-0.3937	0.5626
3.70628	-0.4146	0.5454
3.79278	-0.6418	0.5086
3.88078	-0.8787	0.4953
3.97128	-0.8694	0.55
4.06378	-0.6293	0.6232
4.15878	-0.3845	0.6302
4.25528	-0.2475	0.5552
4.35478	-0.2109	0.4596
4.45628	-0.3235	0.4313
4.55978	-0.5544	0.506
4.66628	-0.7136	0.6212
4.77478	-0.7148	0.6911
4.88578	-0.6396	0.6892
4.99978	-0.5675	0.6223
5.11628	-0.5618	0.5171
5.23528	-0.6382	0.4379
5.35728	-0.6952	0.4223
5.48228	-0.6641	0.4279
5.60978	-0.6326	0.3979
5.74078	-0.689	0.3381
5.87428	-0.7836	0.2971
6.01128	-0.8055	0.3052
6.15128	-0.7063	0.3628
6.29428	-0.5428	0.446
6.44078	-0.4111	0.5063
6.59128	-0.3644	0.523
6.74478	-0.4193	0.5457
6.90178	-0.5452	0.6186
7.06228	-0.641	0.6942
7.22678	-0.6126	0.695
7.39528	-0.4793	0.6206
7.56778	-0.3845	0.5223
7.74378	-0.441	0.4359
7.92428	-0.5686	0.3701
8.10878	-0.6106	0.3202
8.29778	-0.553	0.3154
8.49078	-0.4899	0.4051
8.68878	-0.4678	0.5283
8.89128	-0.4951	0.5257
9.09828	-0.5745	0.391
9.31028	-0.6329	0.3255
9.52728	-0.578	0.4475
9.74878	-0.4385	0.6506
9.97628	-0.316	0.7827
10.2083	-0.4652	0.5786
10.4463	-0.2819	0.7343
10.6898	-0.3221	0.6718
10.9388	-0.3502	0.6358
11.1933	-0.3788	0.6102
11.4543	-0.459	0.5934
11.7208	-0.6051	0.5904
11.9938	-0.7384	0.568
12.2733	-0.7496	0.4973
12.5593	-0.622	0.4199
12.8518	-0.4338	0.4148
13.1513	-0.2545	0.4893
13.4573	-0.1268	0.5511
13.7708	-0.1053	0.5593
14.0918	-0.1961	0.6002
14.4198	-0.3154	0.6905
14.7558	-0.3826	0.718
15.0998	-0.4009	0.6626
15.4513	-0.4146	0.6113
15.8113	-0.4222	0.5864
16.1793	-0.3888	0.5591
16.5563	-0.3387	0.5222
16.9418	-0.3272	0.482
17.3368	-0.3436	0.4683
17.7403	-0.3669	0.5018
18.1538	-0.4226	0.548
18.5768	-0.4835	0.5804
19.0093	-0.4652	0.5924
19.4523	-0.3623	0.5419
19.9053	-0.2687	0.4489
20.3688	-0.2693	0.4298
20.8433	-0.3615	0.5041
21.3288	-0.4872	0.5625
21.8258	-0.6159	0.5546
22.3338	-0.7476	0.5192
22.8543	-0.8596	0.4906
23.3868	-0.9027	0.4936
23.9313	-0.8375	0.5368
24.4888	-0.6951	0.5766
25.0593	-0.5802	0.562
25.6428	-0.5448	0.5081
26.2403	-0.5356	0.4695
26.8513	-0.5146	0.4546
27.4768	-0.5116	0.4418
28.1168	-0.5545	0.447
28.7718	-0.6294	0.4848
29.4418	-0.6647	0.5276
30.1278	-0.5946	0.5638
30.8293	-0.4813	0.6234
31.5478	-0.4391	0.7012
32.2823	-0.4789	0.728
33.0343	-0.5625	0.6737
33.8038	-0.6611	0.609
34.5913	-0.7166	0.5963
35.3973	-0.6786	0.6097
36.2218	-0.549	0.6131
37.0653	-0.3805	0.6184
37.9288	-0.2615	0.6683
38.8123	-0.2451	0.7858
39.7163	-0.3286	0.8817
40.6413	-0.4799	0.8124
41.5878	-0.6008	0.6016
42.5568	-0.6104	0.4458
43.5478	-0.583	0.464
44.5623	-0.6225	0.5643
45.6003	-0.7074	0.5784
46.6623	-0.7769	0.469
47.7493	-0.8124	0.3574
48.8618	-0.7914	0.3482
49.9998	-0.7037	0.4064
51.1643	-0.6238	0.4489
52.3563	-0.6614	0.4824
53.5758	-0.8145	0.5574
54.8238	-0.9574	0.644
56.1008	-1.0084	0.6611
57.4073	-1.0205	0.5807
58.7448	-1.0454	0.4483
60.1128	-1.0268	0.3405
61.5133	-0.9233	0.3004
62.9463	-0.7937	0.2998
64.4123	-0.7028	0.2945
65.9128	-0.6559	0.3
67.4478	-0.6444	0.356
69.0188	-0.6843	0.4438
70.6268	-0.7706	0.5011
72.2718	-0.8218	0.5145
73.9553	-0.7162	0.5297
75.6778	-0.4261	0.5651
77.4408	-0.1097	0.5777
79.2443	0.0181	0.5159
81.0903	-0.0715	0.379
82.9793	-0.1995	0.2489
84.9118	-0.224	0.2374
86.8898	-0.1756	0.3579
88.9138	-0.1154	0.5003
90.9848	-0.0784	0.5699
93.1043	-0.1484	0.5703
95.2728	-0.3326	0.5369
97.4918	-0.458	0.4918
99.7628	-0.3975	0.4676
102.087	-0.6211	0.3977
104.465	-0.1425	0.4939
106.898	-0.143	0.5055
109.388	-0.1983	0.5539
111.936	-0.271	0.6291
114.543	-0.334	0.6541
117.211	-0.3246	0.6109
119.941	-0.2134	0.5573
122.735	-0.098	0.5066
125.594	-0.0803	0.4396
128.52	-0.1244	0.3749
131.513	-0.1407	0.3088
134.576	-0.0965	0.2203
137.711	-0.0489	0.1604
140.919	-0.0961	0.1893
144.201	-0.1987	0.2614
147.56	-0.2073	0.2625
150.997	-0.152	0.1663
154.514	-0.1799	0.0957
158.114	-0.263	0.1601
161.797	-0.3147	0.3078
165.565	-0.3588	0.4
169.422	-0.3871	0.3346
173.368	-0.3405	0.1293
177.406	-0.2529	-0.051
181.539	-0.213	-0.0625
185.767	-0.2253	0.0527
190.094	-0.2289	0.1784
194.522	-0.2112	0.2672
199.053	-0.2064	0.3006
203.69	-0.2278	0.2623
208.434	-0.2691	0.2024
213.289	-0.3382	0.2037
218.258	-0.4513	0.2535
218.235	-0.5835	0.2627
223.335	-0.6623	0.213
228.535	-0.645	0.1682
233.835	-0.5474	0.165
239.285	-0.4025	0.1787
244.885	-0.2665	0.1861
250.585	-0.1942	0.2136
256.435	-0.1775	0.2738
262.385	-0.211	0.3214
268.485	-0.3218	0.3199
274.735	-0.4435	0.2454
281.135	-0.4637	0.0935
287.685	-0.4014	-0.0317
294.385	-0.3556	-0.0152
301.285	-0.3587	0.0962
308.285	-0.3612	0.1579
315.485	-0.3188	0.1085
322.835	-0.2673	0.0372
330.335	-0.2374	0.0561
338.035	-0.1854	0.1364
345.885	-0.1021	0.1728
353.935	-0.0404	0.1465
362.185	-0.0498	0.1057
370.635	-0.1364	0.0667
379.285	-0.2015	0.0355
388.085	-0.142	0.0329
397.135	-0.0573	0.0195
406.385	-0.1346	-0.0481
415.885	-0.3328	-0.0781
425.535	-0.4378	0.0196
435.485	-0.3947	0.1495
445.635	-0.3086	0.1852
455.985	-0.2242	0.1585
466.635	-0.1528	0.1652
477.485	-0.1318	0.2157
488.585	-0.1294	0.2557
499.985	-0.0933	0.252
511.635	-0.0864	0.223
523.535	-0.1793	0.1877
535.735	-0.2759	0.1008
548.235	-0.2372	-0.053
560.985	-0.0968	-0.1648
574.085	0.0052	-0.1511
587.435	0.0054	-0.0657
601.135	-0.0427	0.023
615.135	-0.0636	0.1119
629.435	-0.0783	0.1877
644.085	-0.1673	0.1953
659.135	-0.3227	0.1206
674.485	-0.4433	0.0477
690.185	-0.457	0.0666
706.235	-0.3837	0.1643
722.685	-0.3031	0.2827
739.535	-0.2776	0.4053
756.785	-0.2715	0.496
774.385	-0.1685	0.4797
792.435	0.0515	0.3539
810.885	0.2349	0.2064
829.785	0.2596	0.1224
849.085	0.184	0.1159
868.885	0.0958	0.1073
889.135	0.0067	0.0093
909.835	-0.0295	-0.1274
931.035	0.0654	-0.1642
952.735	0.2365	-0.0691
974.885	0.3602	0.0561
997.635	0.3902	0.1052
1020.84	0.0483	-0.0209
1044.64	0.3032	0.0345
1068.99	0.271	0.0022
1093.89	0.2413	-0.0802
1119.34	0.1952	-0.1664
1145.44	0.1518	-0.1453
1172.09	0.1487	-0.0235
1199.39	0.1855	0.0942
1227.34	0.2096	0.138

[truncated: 8 more sheets: Fig S2A, Fig S2B, Fig S2C, Fig S2D, FIG S2E, FIG S3, FIG S4, FIG S5]
